# Supplementary material for: Quantitative Approach to Quality Review of Prenatal Ultrasound Examinations: Fetal Biometry
Source: J Clin Med. 2024 Aug 17;13(16):4860. doi: 10.3390/jcm13164860 (PMC11355637; doi:10.3390/jcm13164860)
Supplement: Supplementary file 1 [file jcm-13-04860-s001.zip]

Archive with 2 entries (2 files):
- File S1. DO-FILE QR Biometry Sample Script.pdf
- Table S1. EXCEL SiteName Year.xlsx
