# Supplementary material for: Quantitative Approach to Quality Review of Prenatal Ultrasound Examinations: Fetal Biometry
Source: J Clin Med. 2024 Aug 17;13(16):4860. doi: 10.3390/jcm13164860 (PMC11355637; doi:10.3390/jcm13164860)
Supplement: Supplementary file 1 [file jcm-13-04860-s001.zip › Table S1. EXCEL SiteName Year.xlsx]

## Sheet: Sheet1
Examdate	Examtype	ExamID	Examstatus	Cardiacactivity	Numberofgestationalsacsfetu	Sonographer	Readingphysician	AssignedEDD	BPDmm	HCmm	ACmm	Femurmm	Humerusmm
2022-01-03	Follow up US	7242380	Finalized	present	1	Sono-3	Phys-2	2022-03-31	66	246.4	249.4	48.6
2022-01-03	Follow up US	7173422	Finalized	present	1	Sono-8	Phys-5	2022-02-17	83.9	313.3	311.3	62	54.8
2022-01-03	Comp Detailed US	6595004	Finalized	present	1	Sono-3	Phys-2	2022-06-02	43.9	150	152	27.2	27.1
2022-01-03	Comp Detailed US	7238758	Finalized	present	1	Sono-4	Phys-3	2022-05-16	46.3	180	179	34.8	32.7
2022-01-03	Fetal Echo	6877143	Finalized	present	1	Sono-5	Phys-2	2022-05-05	50	185.3	187.3	36.3	33.4
2022-01-03	Comp Detailed US	6254048	Finalized	present	1	Sono-5	Phys-2	2022-05-05	52.2	186.6	183.6	35.2	34.6
2022-01-03	Follow up US	7229815	Finalized	present	1	Sono-4	Phys-2	2022-03-01	82.8	308.1	307.1	61.1	54.1
2022-01-03	Comp Detailed US	7019286	Finalized	present	1	Sono-3	Phys-2	2022-05-21	48.6	183	184	32	30.3
2022-01-04	Comp Basic US	6886284	Finalized	present	1	Sono-8	Phys-5	2022-05-11	50.9	198.4	198.4	35.3	33.2
2022-01-04	Comp Detailed US	7385644	Finalized	present	1	Sono-8	Phys-5	2022-01-25	93.6	351.1	352.1	70.9	64.7
2022-01-04	Follow up US	6877204	Finalized	present	1	Sono-4	Phys-3	2022-05-01	56.9	225.4	225.4	38.2	37.3
2022-01-04	Follow up US	6828019	Finalized	present	1	Sono-4	Phys-3	2022-04-04	65.2	241.7	244.7	49	46.7
2022-01-05	Follow up US	5956547	Finalized	present	1	Sono-8	Phys-5	2022-02-19	80.8	307.1	305.1	65.4	57.8
2022-01-05	Follow up US	6937912	Finalized	present	1	Sono-3	Phys-2	2022-02-27	78.2	292.1	291.1	65.9
2022-01-05	Comp Detailed US	7432512	Finalized	present	1	Sono-3	Phys-2	2022-05-19	48.5	182.7	179.7	33.7	38.2
2022-01-05	Comp Basic US	6964385	Finalized	present	1	Sono-8	Phys-5	2022-05-28	46.6	168.2	171.2	32.9	29.9
2022-01-05	Follow up US	7332712	Finalized	present	1	Sono-5	Phys-2	2022-03-20	79.8	289.5	287.5	52.7	47.4
2022-01-05	Comp Detailed US	7342139	Finalized	present	1	Sono-3	Phys-2	2022-05-10	55.3	197.2	196.2	44	39
2022-01-05	Follow up US	7430711	Finalized	present	1	Sono-5	Phys-2	2022-04-18	68.5	241	240	45	42
2022-01-06	Follow up US	7281278	Finalized	present	1	Sono-3	Phys-2	2022-02-08	80.1	292.1	295.1	60.6
2022-01-06	Comp Detailed US	7121726	Finalized	present	1	Sono-8	Phys-5	2022-02-23	81.1	298.3	298.3	65.1	55.3
2022-01-06	Comp Detailed US	6918009	Finalized	present	1	Sono-8	Phys-5	2022-05-26	48.7	188	185	29.8	32.5
2022-01-06	Follow up US	6974268	Finalized	present	1	Sono-4	Phys-3	2022-03-16	72.9	282.6	281.6	53.7	48.3
2022-01-06	Comp Detailed US	7200271	Finalized	present	1	Sono-4	Phys-2	2022-05-14	50.2	187	189	35.8	35.6
2022-01-06	Follow up US	7383008	Finalized	present	1	Sono-4	Phys-2	2022-03-24	73.3	279	281	52.3	50
2022-01-06	Follow up US	7450264	Finalized	present	1	Sono-5	Phys-2	2022-04-04	73.5	261.5	263.5	48.7	46.6
2022-01-06	Follow up US	6367758	Finalized	present	1	Sono-8	Phys-5	2022-03-03	78.1	292.5	293.5	58.3
2022-01-07	Follow up US	6987937	Finalized	present	1	Sono-8	Phys-4	2022-02-04	87.2	331.3	331.3	71.9	60.4
2022-01-07	Comp Detailed US	6946436	Finalized	present	1	Sono-4	Phys-2	2022-05-29	45.3	179.1	182.1	29.6	30
2022-01-07	Follow up US	6856865	Finalized	present	2	Sono-5	Phys-2	2022-03-20	77.8	277.4	279.4	54.5	50.9
2022-01-07	Comp Detailed US	7042333	Finalized	present	1	Sono-8	Phys-5	2022-04-30	63.1	243.7	245.7	45.8	42.3
2022-01-07	Follow up US	7224748	Finalized	present	1	Sono-3	Phys-2	2022-04-26	56.2	210.5	211.5	39.7
2022-01-10	Follow up US	6822850	Finalized	present	1	Sono-8	Phys-5	2022-04-04	75.2	276.8	273.8	56.4	50
2022-01-10	Comp Detailed US	7009167	Finalized	present	1	Sono-8	Phys-5	2022-06-01	43.5	158.5	156.5	25.7	23
2022-01-11	Follow up US	7599613	Finalized	present	1	Sono-4	Phys-3	2022-03-03	72.5	277.2	276.2	63.8	56.9
2022-01-11	Comp Detailed US	7332180	Finalized	present	1	Sono-4	Phys-3	2022-05-05	56.7	217.5	220.5	40.6	39
2022-01-11	Comp Detailed US	7325903	Finalized	present	1	Sono-8	Phys-5	2022-05-15	52	210.6	207.6	36.6	35.2
2022-01-11	Follow up US	7080937	Finalized	present	1	Sono-2	Phys-2	2022-02-24	80.9	302.4	299.4	64.2	54.1
2022-01-11	Follow up US	7050801	Finalized	present	1	Sono-8	Phys-5	2022-02-01	88.5	333.9	336.9	76.1	63.5
2022-01-12	Follow up US	7074399	Finalized	present	1	Sono-8	Phys-5	2022-02-08	87	342.1	341.1	73.6	64.4
2022-01-12	Follow up US	6467333	Finalized	present	1	Sono-8	Phys-5	2022-03-09	86.4	318.3	315.3	64.1	54.1
2022-01-12	Follow up US	6800872	Finalized	present	1	Sono-2	Phys-2	2022-02-24	84.6	320	318	65.9	57.7
2022-01-12	Comp Detailed US	7136847	Finalized	present	1	Sono-8	Phys-5	2022-06-02	47.6	178.3	181.3	35.2	31.9
2022-01-12	Follow up US	7622036	Finalized	present	2	Sono-4	Phys-3	2022-03-17	79.4	302.1	304.1	59	55.5
2022-01-13	Follow up US	7020264	Finalized	present	1	Sono-4	Phys-3	2022-02-21	89.3	318.5	316.5	64.8
2022-01-13	Comp Detailed US	7269227	Finalized	present	1	Sono-4	Phys-3	2022-05-21	49.5	195.4	196.4	33.9	35.4
2022-01-13	Follow up US	7333457	Finalized	present	1	Sono-2	Phys-2	2022-03-31	72.1	262.9	263.9	53.7	51.1
2022-01-13	Follow up US	7493596	Finalized	present	1	Sono-4	Phys-2	2022-05-06	56.9	227.4	225.4	43.4	42.7
2022-01-13	Comp Detailed US	7326170	Finalized	present	1	Sono-4	Phys-3	2022-05-16	54.8	208.9	210.9	39.6	37
2022-01-14	Follow up US	7584135	Finalized	present	1	Sono-8	Phys-5	2022-02-09	90.3	329.9	327.9	68.8	61.8
2022-01-17	Comp Detailed US	7581985	Finalized	present	1	Sono-5	Phys-3	2022-02-25	84.6	309.5	310.5	63.1	59.3
2022-01-17	Follow up US	7074926	Finalized	present	1	Sono-4	Phys-3	2022-02-28	98.7	338.2	341.2	66.7	62.4
2022-01-17	Comp Detailed US	7253892	Finalized	present	1	Sono-8	Phys-5	2022-06-12	46.6	170.8	169.8	31.8	31.6
2022-01-17	Follow up US	7173357	Finalized	present	1	Sono-4	Phys-3	2022-05-03	68.6	254.4	252.4	46.9	43.3
2022-01-17	Comp Detailed US	7230537	Finalized	present	1	Sono-4	Phys-3	2022-05-28	48.3	186.7	187.7	38.1	35.5
2022-01-17	Comp Detailed US	7695114	Finalized	present	1	Sono-5	Phys-3	2022-06-10	44.7	171.5	169.5	32.2	29.8
2022-01-18	Follow up US	7562660	Finalized	present	1	Sono-5	Phys-5	2022-05-01	67.3	242.1	243.1	46	42.6
2022-01-18	Comp Detailed US	7464365	Finalized	present	1	Sono-5	Phys-4	2022-05-22	55.6	203.4	205.4	35	33.6
2022-01-18	Follow up US	7048207	Finalized	present	1	Sono-8	Phys-5	2022-04-12	73.8	271.6	273.6	57.1	49.7
2022-01-18	Follow up US	7281372	Finalized	present	1	Sono-8	Phys-5	2022-03-14	78.5	294.4	292.4	67.6	56.8
2022-01-19	Follow up US	7250024	Finalized	present	1	Sono-4	Phys-4	2022-02-11	94.3	364.1	361.1	68.2	61.4
2022-01-19	Follow up US	7265530	Finalized	present	1	Sono-8	Phys-5	2022-02-15	89.1	340.7	340.7	73.5	62.5
2022-01-19	Follow up US	7589330	Finalized	present	1	Sono-4	Phys-4	2022-03-16	84.5	310.6	311.6	62.8	55.7
2022-01-19	Follow up US	7093374	Finalized	present	1	Sono-4	Phys-4	2022-02-13	90.1	335.2	335.2	72.9	65.8
2022-01-20	Follow up US	7462424	Finalized	present	1	Sono-4	Phys-3	2022-03-12	81.8	314.3	314.3	67	59.3
2022-01-20	Follow up US	6950702	Finalized	present	1	Sono-8	Phys-5	2022-03-13	86.1	312.9	312.9	65.7	55.9
2022-01-20	Follow up US	7280352	Finalized	present	1	Sono-8	Phys-5	2022-03-09	83	307.3	310.3	63.4	56.1
2022-01-20	Follow up US	7604398	Finalized	present	2	Sono-8	Phys-5	2022-04-13	68.8	254.9	253.9	51.4	48.6
2022-01-20	Follow up US	7349719	Finalized	present	1	Sono-8	Phys-5	2022-02-02	88.3	322.7	319.7	67.4	60.4
2022-01-21	Follow up US	6698120	Finalized	present	1	Sono-8	Phys-5	2022-03-04	83.5	322.8	325.8	64.7	57.1
2022-01-24	Comp Detailed US	7720630	Finalized	present	1	Sono-4	Phys-3	2022-06-07	48.3	195.5	197.5	34	33.6
2022-01-24	Comp Detailed US	7805934	Finalized	present	1	Sono-8	Phys-5	2022-06-07	49.2	191.6	193.6	36.5	35.5
2022-01-24	Follow up US	7722102	Finalized	present	1	Sono-4	Phys-3	2022-05-11	60.7	236.2	234.2	44.2	44.4
2022-01-24	Comp Detailed US	7701191	Finalized	present	1	Sono-3	Phys-2	2022-06-13	43.9	169.2	172.2	30.7	31.1
2022-01-24	Comp Detailed US	7805145	Finalized	present	1	Sono-8	Phys-5	2022-04-30	65.2	244.4	241.4	46.6	43.5
2022-01-24	Follow up US	7701252	Finalized	present	1	Sono-5	Phys-2	2022-02-21	95.6	345.6	347.6	68.2	60.3
2022-01-24	Comp Detailed US	7701625	Finalized	present	1	Sono-5	Phys-2	2022-06-11	49.6	178.6	175.6	31.6	30.5
2022-01-25	Comp Detailed US	7794344	Finalized	present	1	Sono-2	Phys-2	2022-06-06	52.5	183	181	32.3	30.3
2022-01-25	Comp Detailed US	7655592	Finalized	present	1	Sono-4	Phys-3	2022-06-10	46.8	182.3	179.3	34.3	31.5
2022-01-25	Follow up US	7805721	Finalized	present	1	Sono-8	Phys-5	2022-03-20	77.7	297.6	295.6	60.6	55.2
2022-01-25	Follow up US	7805712	Finalized	present	1	Sono-8	Phys-5	2022-03-18	80.3	301.5	299.5	61.7	54.4
2022-01-25	Comp Detailed US	7733692	Finalized	present	1	Sono-2	Phys-2	2022-05-22	59.5	214.4	217.4	41	36.3
2022-01-25	Comp Detailed US	7805704	Finalized	present	1	Sono-8	Phys-5	2022-06-25	40.8	160.1	159.1	26.2	26.4
2022-01-26	Comp Detailed US	7717484	Finalized	present	1	Sono-5	Phys-2	2022-06-20	47.1	167.2	167.2	30.1	29.7
2022-01-26	Comp Detailed US	7781601	Finalized	present	1	Sono-4	Phys-4	2022-06-19	42.5	166.1	166.1	29.6	29.6
2022-01-26	Comp Detailed US	7768945	Finalized	present	1	Sono-4	Phys-4	2022-03-16	77.7	297.7	298.7	61.7	56.1
2022-01-26	Comp Detailed US	7953753	Finalized	present	1	Sono-8	Phys-5	2022-02-25	87.7	327	329	65.3	55.8
2022-01-26	Follow up US	7717840	Finalized	present	1	Sono-5	Phys-2	2022-02-19	91.4	337.2	339.2	70.3	57.9
2022-01-26	Follow up US	7992298	Finalized	present	1	Sono-5	Phys-2	2022-03-06	83.8	311.8	310.8	61.2	56.3
2022-01-27	Comp Detailed US	7807802	Finalized	present	1	Sono-8	Phys-5	2022-04-25	65.3	253.1	253.1	53.1	47.9
2022-01-27	Comp Detailed US	7807743	Finalized	present	1	Sono-8	Phys-5	2022-02-17	88.2	323.6	324.6	69.7	61
2022-01-27	Comp Detailed US	7847576	Finalized	present	1	Sono-2	Phys-2	2022-05-14	56.7	219.6	219.6	42.4	39.4
2022-01-27	Follow up US	7892617	Finalized	present	1	Sono-2	Phys-2	2022-05-01	67.5	263	264	48.2	44.4
2022-01-28	Follow up US	7987158	Finalized	present	2	Sono-2	Phys-2	2022-04-11	80.6	282.2	282.2	55.8	47.1
2022-01-28	Follow up US	7987181	Finalized	present	1	Sono-2	Phys-2	2022-02-12	91.9	331.7	329.7	73.3	63.7
2022-01-28	Comp Detailed US	7809047	Finalized	present	1	Sono-8	Phys-4	2022-05-30	56.8	204.1	205.1	40	37.5
2022-01-31	Comp Detailed US	7795408	Finalized	present	1	Sono-4	Phys-3	2022-06-03	56.2	212.6	210.6	34.8	36
2022-01-31	Comp Detailed US	8069926	Finalized	present	1	Sono-3	Phys-2	2022-03-21	75.9	286.1	284.1	64.3
2022-01-31	Comp Detailed US	8022937	Finalized	present	1	Sono-2	Phys-4	2022-04-21	74.6	275	275	57.1	51
2022-01-31	Comp Detailed US	7828235	Finalized	present	1	Sono-4	Phys-3	2022-05-31	56.1	218.8	218.8	37.4	42.5
2022-01-31	Follow up US	8023721	Finalized	present	2	Sono-2	Phys-4	2022-04-13	72.3	284.9	287.9	55.9	49.2
2022-01-31	Comp Detailed US	7794698	Finalized	present	1	Sono-4	Phys-3	2022-06-19	45.4	179.4	176.4	32.4	32.7
2022-01-31	Comp Detailed US	8023311	Finalized	present	1	Sono-2	Phys-4	2022-04-17	75.7	270.4	273.4	52.9	48.3
2022-02-01	Follow up US	7809949	Finalized	present	2	Sono-8	Phys-5	2022-04-03	77	302.7	300.7	56.6	52.5
2022-02-01	Comp Detailed US	8074620	Finalized	present	2	Sono-4	Phys-3	2022-04-30	64.1	246.4	248.4	51.1	45.8
2022-02-01	Follow up US	7810363	Finalized	present	1	Sono-8	Phys-5	2022-04-24	70.6	266.7	264.7	57.9	51.1
2022-02-01	Follow up US	7795808	Finalized	present	1	Sono-4	Phys-3	2022-04-09	76.1	289.4	291.4	55.6	50.9
2022-02-01	Follow up US	7809985	Finalized	present	1	Sono-8	Phys-5	2022-03-28	83.5	302.1	300.1	66.9	57.6
2022-02-01	Comp Detailed US	7908942	Finalized	present	1	Sono-4	Phys-5	2022-05-28	53.8	207.2	206.2	41	39.8
2022-02-02	Follow up US	8165579	Finalized	present	1	Sono-4	Phys-3	2022-05-25	57.5	223.5	221.5	40.6	39.2
2022-02-02	Follow up US	7925912	Finalized	present	2	Sono-4	Phys-3	2022-02-23	89.5	319.7	322.7	71.3	62.1
2022-02-02	Comp Detailed US	7810274	Finalized	present	1	Sono-8	Phys-5	2022-06-28	49.1	183.5	184.5	32.7	30.1
2022-02-02	Follow up US	7811242	Finalized	present	1	Sono-8	Phys-5	2022-02-24	91.8	339.8	340.8	71.2	63.5
2022-02-02	Comp Detailed US	8031618	Finalized	present	1	Sono-4	Phys-3	2022-05-30	60.2	230.5	228.5	44.1	41.7
2022-02-02	Follow up US	7796146	Finalized	present	1	Sono-4	Phys-3	2022-03-23	86.6	321.4	320.4	61.1	54.2
2022-02-03	Follow up US	7797168	Finalized	present	1	Sono-4	Phys-3	2022-04-26	68.4	258.6	256.6	53.4	48.6
2022-02-03	Comp Detailed US	8074585	Finalized	present	1	Sono-4	Phys-3	2022-02-18	95.7	346.2	347.2	75.1	68
2022-02-03	Comp Detailed US	8150511	Finalized	present	1	Sono-8	Phys-5	2022-06-25	49.5	183.9	185.9	34.1	31.9
2022-02-03	Follow up US	7811860	Finalized	present	1	Sono-8	Phys-5	2022-03-01	87.9	332	329	68.5	59.9
2022-02-03	Follow up US	8023634	Finalized	present	1	Sono-2	Phys-4	2022-04-09	81.3	304.4	305.4	56.7	51.2
2022-02-07	Follow up US	8150425	Finalized	present	1	Sono-4	Phys-3	2022-05-07	68.2	265.8	268.8	49.1	44.4
2022-02-07	Comp Detailed US	8084409	Finalized	present	1	Sono-5	Phys-2	2022-06-11	52.4	200.2	202.2	36	38.2
2022-02-07	Follow up US	7812732	Finalized	present	1	Sono-8	Phys-5	2022-03-31	74.4	287.3	286.3	64.8	57.1
2022-02-07	Follow up US	7736844	Finalized	present	2	Sono-5	Phys-2	2022-03-09	83.5	303.5	303.5	63.6	55.2
2022-02-07	Follow up US	7926633	Finalized	present	1	Sono-4	Phys-2	2022-04-04	82	314.3	314.3	59.8	54.2
2022-02-07	Follow up US	7737952	Finalized	present	1	Sono-5	Phys-2	2022-02-20	97.2	358.9	358.9	70.4	62.5
2022-02-08	Follow up US	7813474	Finalized	present	1	Sono-8	Phys-5	2022-03-12	87.2	310.2	311.2	71.6	60
2022-02-08	Fetal Echo	7812821	Finalized	present	1	Sono-8	Phys-5	2022-05-01	74.9	273.9	273.9	56.4	47.7
2022-02-08	Comp Detailed US	7813285	Finalized	present	1	Sono-8	Phys-5	2022-06-22	45.2	177	174	35.2	31.8
2022-02-08	Follow up US	7690144	Finalized	present	1	Sono-4	Phys-3	2022-05-16	62	239.4	241.4	48.8	41.3
2022-02-08	Comp Detailed US	8059913	Finalized	present	1	Sono-4	Phys-2	2022-05-03	72.3	272.4	274.4	53.1	48.9
2022-02-09	Follow up US	7814210	Finalized	present	1	Sono-8	Phys-5	2022-03-31	84.5	312.7	310.7	68.7	56
2022-02-09	Follow up US	8169757	Finalized	present	1	Sono-3	Phys-2	2022-03-16	80.1	287.7	290.7	62
2022-02-09	Comp Detailed US	8205444	Finalized	present	1	Sono-4	Phys-2	2022-06-23	48.2	189.6	187.6	30.4	33.2
2022-02-09	Follow up US	7813597	Finalized	present	1	Sono-4	Phys-3	2022-03-30	79.6	298.6	299.6	62.3	58.9
2022-02-09	Follow up US	7813667	Finalized	present	1	Sono-8	Phys-5	2022-02-17	94.3	356.1	356.1	70.4	59.9
2022-02-09	Comp Basic US	8257118	Finalized	present	1	Sono-8	Phys-5	2022-07-22	36	133.3	133.3	22.4	21.6
2022-02-10	Comp Detailed US	7814383	Finalized	present	1	Sono-8	Phys-5	2022-06-24	51.6	183.9	180.9	36.8	35.2
2022-02-10	Comp Detailed US	8058008	Finalized	present	1	Sono-2	Phys-2	2022-06-25	46.7	177.5	175.5	35.2	33.3
2022-02-10	Follow up US	7838121	Finalized	present	1	Sono-2	Phys-2	2022-06-11	49.4	197.7	198.7	39.4	36.8
2022-02-10	Comp Detailed US	8220139	Finalized	present	1	Sono-4	Phys-3	2022-04-06	76.7	299.3	299.3	64.9	54.9
2022-02-10	Comp Detailed US	8252512	Finalized	present	1	Sono-4	Phys-3	2022-07-12	41	159.5	156.5	25.3	27
2022-02-11	Comp Detailed US	8328054	Finalized	present	2	Sono-5	Phys-2	2022-06-25	47.7	176	179	34.4	32.8
2022-02-11	Follow up US	8326604	Finalized	present	1	Sono-4	Phys-4	2022-03-12	87.5	320	318	72.4	63
2022-02-14	Comp Detailed US	7840498	Finalized	present	1	Sono-8	Phys-5	2022-06-27	48.5	194.6	192.6	35.5	34
2022-02-14	Follow up US	8179574	Finalized	present	1	Sono-4	Phys-3	2022-04-14	79.3	306.1	305.1	64	53.9
2022-02-14	Comp Detailed US	8364513	Finalized	present	1	Sono-3	Phys-2	2022-06-30	48.7	187	186	33.9	31.3
2022-02-14	Comp Detailed US	8071303	Finalized	present	1	Sono-4	Phys-3	2022-07-14	44.2	165.4	163.4	26.9	26.3
2022-02-14	Follow up US	7832804	Finalized	present	1	Sono-8	Phys-5	2022-05-02	73.8	274.3	274.3	56.5	48.8
2022-02-14	Comp Detailed US	8348048	Finalized	present	1	Sono-5	Phys-2	2022-03-18	84.4	309.9	310.9	66.4	58.7
2022-02-15	Fetal Echo	7829476	Finalized	present	1	Sono-2	Phys-2	2022-06-02	58.8	226.8	224.8	42.2	41.4
2022-02-15	Follow up US	8261477	Finalized	present	1	Sono-2	Phys-2	2022-04-21	80.7	310	310	60.5	50.9
2022-02-15	Comp Detailed US	8357289	Finalized	present	1	Sono-8	Phys-5	2022-03-24	81.4	302	299	65.9	55.5
2022-02-15	Follow up US	8335692	Finalized	present	1	Sono-8	Phys-5	2022-03-29	83.6	313.9	313.9	66.8	57.4
2022-02-16	Comp Detailed US	8496886	Finalized	present	1	Sono-8	Phys-5	2022-07-02	52.1	189.7	187.7	33.7	34.2
2022-02-16	Comp Detailed US	8074078	Finalized	present	1	Sono-8	Phys-5	2022-07-04	44.3	166.6	163.6	32.7	31.5
2022-02-16	Follow up US	8186560	Finalized	present	1	Sono-2	Phys-4	2022-05-14	65.6	248.3	245.3	49.4	43.9
2022-02-16	Follow up US	8271084	Finalized	present	1	Sono-5	Phys-2	2022-04-28	80	291.3	289.3	53.1	46.6
2022-02-16	Follow up US	8073793	Finalized	present	1	Sono-8	Phys-5	2022-03-08	93	355	353	74.5	63.8
2022-02-16	Follow up US	7972793	Finalized	present	1	Sono-8	Phys-5	2022-03-18	88.1	326	323	68.1	58.5
2022-02-17	Comp Detailed US	8250159	Finalized	present	1	Sono-4	Phys-3	2022-06-27	48.2	195.5	194.5	36.8	36.7
2022-02-17	Follow up US	7895100	Finalized	present	2	Sono-8	Phys-5	2022-04-08	88.3	331.4	328.4	65.6	57.4
2022-02-17	Comp Detailed US	8481097	Finalized	present	1	Sono-3	Phys-2	2022-06-20	54.8	208	210	40	37.1
2022-02-17	Follow up US	7895189	Finalized	present	2	Sono-8	Phys-5	2022-04-08	84	323.1	323.1	66	56.4
2022-02-17	Comp Detailed US	8076206	Finalized	present	1	Sono-8	Phys-5	2022-06-13	58.6	217.3	216.3	42.7	38.8
2022-02-18	Comp Detailed US	7943666	Finalized	present	1	Sono-4	Phys-4	2022-07-04	45.4	180.5	180.5	33.1	31.9
2022-02-21	Follow up US	8191050	Finalized	present	1	Sono-8	Phys-5	2022-04-19	82.3	317.4	314.4	60.8	52.3
2022-02-21	Follow up US	8190979	Finalized	present	1	Sono-8	Phys-5	2022-04-19	84.2	316.6	318.6	62.4	53.4
2022-02-21	Follow up US	8506180	Finalized	present	1	Sono-4	Phys-3	2022-04-07	85.1	325.5	327.5	66.1	57.6
2022-02-21	Follow up US	8057047	Finalized	present	1	Sono-4	Phys-3	2022-03-20	87.7	325.8	323.8	67.3	59.2
2022-02-22	Comp Detailed US	8040918	Finalized	present	1	Sono-8	Phys-5	2022-07-11	48.5	181.2	182.2	35.2	31
2022-02-22	Follow up US	8321003	Finalized	present	1	Sono-2	Phys-2	2022-03-18	87.7	319.4	319.4	68.5	60.8
2022-02-22	Follow up US	8506038	Finalized	present	1	Sono-4	Phys-3	2022-05-11	82.2	308.9	306.9	56.1	52.3
2022-02-22	Follow up US	8506648	Finalized	present	1	Sono-4	Phys-3	2022-04-17	80.9	307	310	61.6	54.6
2022-02-22	Follow up US	8588772	Finalized	present	1	Sono-8	Phys-5	2022-04-05	82.2	308.5	306.5	65.9	57.8
2022-02-22	Follow up US	8558861	Finalized	present	1	Sono-2	Phys-2	2022-04-13	81.5	307.2	306.2	60.2	53.2
2022-02-23	Follow up US	8014628	Finalized	present	1	Sono-2	Phys-4	2022-03-22	92.7	322.1	325.1	73	62.4
2022-02-23	Follow up US	8545763	Finalized	present	1	Sono-3	Phys-2	2022-04-02	89.3	320.3	323.3	70.6
2022-02-23	Follow up US	8298606	Finalized	present	1	Sono-8	Phys-5	2022-05-18	72.5	264.1	262.1	52.7	45.9
2022-02-23	Follow up US	8620881	Finalized	present	1	Sono-8	Phys-4	2022-06-02	69.4	260.1	258.1	50	46.2
2022-02-23	Comp Detailed US	8136516	Finalized	present	1	Sono-8	Phys-5	2022-06-13	61	230.5	230.5	45.4	42.7
2022-02-23	Comp Detailed US	8390185	Finalized	present	1	Sono-8	Phys-5	2022-06-19	58.5	218.3	217.3	44.5	39.9
2022-02-23	Fetal Echo	8275173	Finalized	present	1	Sono-5	Phys-2	2022-06-20	61.5	219.9	221.9	40.6	37.6
2022-02-24	Follow up US	8042769	Finalized	present	1	Sono-4	Phys-3	2022-03-12	89.8	336.5	336.5	73.3	71.4
2022-02-24	Follow up US	8314794	Finalized	present	2	Sono-5	Phys-2	2022-05-07	75.1	274.7	273.7	52.4	47.7
2022-02-24	Follow up US	8506557	Finalized	present	1	Sono-4	Phys-2	2022-05-04	77.3	287.6	290.6	56.2	51.8
2022-02-24	Follow up US	8027260	Finalized	present	1	Sono-5	Phys-2	2022-03-12	88.3	322.4	323.4	68.1	59.1
2022-02-24	Follow up US	8218230	Finalized	present	2	Sono-3	Phys-2	2022-04-20	76	286.4	288.4	60.6
2022-02-24	Follow up US	8140124	Finalized	present	1	Sono-8	Phys-5	2022-05-22	66.8	252.6	253.6	53.2	46.8
2022-02-24	Follow up US	8035960	Finalized	present	1	Sono-4	Phys-3	2022-04-15	83.2	317.6	317.6	60.9	54
2022-02-25	Comp Detailed US	7902117	Finalized	present	1	Sono-8	Phys-5	2022-07-12	50.6	182.1	183.1	34.1	32.5
2022-02-25	Comp Basic US	7946624	Finalized	present	1	Sono-8	Phys-5	2022-07-13	49.7	186.4	185.4	33	31.2
2022-02-28	Comp Detailed US	8674119	Finalized	present	1	Sono-3	Phys-2	2022-07-25	41.4	156.5	157.5	27	26.5
2022-02-28	Follow up US	8278238	Finalized	present	1	Sono-5	Phys-2	2022-03-31	88.2	324	324	60.5	54
2022-02-28	Follow up US	8109718	Finalized	present	1	Sono-3	Phys-2	2022-04-15	92.2	330.2	332.2	67.5
2022-02-28	Comp Detailed US	8298680	Finalized	present	1	Sono-8	Phys-5	2022-07-17	49.1	186.7	186.7	34.4	32.6
2022-02-28	Follow up US	8228925	Finalized	present	1	Sono-5	Phys-2	2022-04-14	86.2	301.6	302.6	63.4	57.3
2022-02-28	Follow up US	8276809	Finalized	present	1	Sono-5	Phys-2	2022-06-11	63.9	233.4	232.4	46.9	42.5
2022-02-28	Follow up US	8649758	Finalized	present	1	Sono-4	Phys-3	2022-06-14	61.8	239	241	41.2	40.1
2022-02-28	Comp Basic US	8707165	Finalized	present	1	Sono-3	Phys-2	2022-08-14	34.4	132.4	135.4	18.8
2022-02-28	Follow up US	8108734	Finalized	present	2	Sono-3	Phys-2	2022-07-02	52.9	194.9	197.9	36.2
2022-03-01	Follow up US	8135610	Finalized	present	1	Sono-4	Phys-3	2022-07-03	49.5	200.1	203.1	39.4	37.4
2022-03-01	Follow up US	8401915	Finalized	present	1	Sono-2	Phys-2	2022-04-01	85.9	316.1	314.1	64.3	55.3
2022-03-01	Comp Detailed US	7965863	Finalized	present	1	Sono-2	Phys-2	2022-07-30	41.7	162	159	27.9	27.6
2022-03-01	Follow up US	8425008	Finalized	present	1	Sono-2	Phys-2	2022-06-06	66.2	243.4	240.4	47.9	45.2
2022-03-01	Comp Detailed US	8742085	Finalized	present	1	Sono-5	Phys-2	2022-05-13	73.8	277.4	277.4	54.3	49.7
2022-03-01	Follow up US	8641400	Finalized	present	1	Sono-4	Phys-2	2022-05-13	77	293	296	55.3	51.9
2022-03-02	Follow up US	8349309	Finalized	present	1	Sono-2	Phys-2	2022-07-01	54.3	199.6	196.6	37.2	37.5
2022-03-02	Follow up US	8616877	Finalized	present	1	Sono-8	Phys-5	2022-04-03	87.1	326.8	324.8	68.3	58.7
2022-03-02	Follow up US	8507870	Finalized	present	1	Sono-4	Phys-3	2022-04-23	82.9	305	307	60.5	58
2022-03-02	Comp Detailed US	8650667	Finalized	present	1	Sono-2	Phys-2	2022-07-07	52	192.6	193.6	36.1	34.3
2022-03-02	Follow up US	8278869	Finalized	present	1	Sono-5	Phys-2	2022-04-08	90.7	317.4	320.4	66.6	59.5
2022-03-02	Comp Detailed US	8728201	Finalized	present	1	Sono-5	Phys-2	2022-04-16	88.9	321.8	324.8	60.6	51.2
2022-03-02	Comp Detailed US	8611205	Finalized	present	2	Sono-4	Phys-3	2022-07-06	55.4	203.2	206.2	43.3	41.1
2022-03-02	Follow up US	8443633	Finalized	present	1	Sono-5	Phys-2	2022-04-01	86	296.6	296.6	61.4	55
2022-03-02	Comp Basic US	8614312	Finalized	present	2	Sono-4	Phys-3	2022-08-16	32	121.4	119.4	21.5	21.8
2022-03-02	Follow up US	8574266	Finalized	present	1	Sono-3	Phys-2	2022-04-10	82.8	314.9	317.9	64.9	60
2022-03-03	Follow up US	8616764	Finalized	present	1	Sono-4	Phys-3	2022-06-14	60.2	238.1	236.1	48	41.2
2022-03-03	Comp Detailed US	8201373	Finalized	present	1	Sono-8	Phys-5	2022-07-17	50.6	185	184	36.2	33.4
2022-03-03	Follow up US	8217882	Finalized	present	1	Sono-2	Phys-2	2022-04-09	90	322.7	324.7	66.6	57.9
2022-03-03	Comp Detailed US	8629793	Finalized	present	1	Sono-2	Phys-2	2022-07-17	44.8	178.1	176.1	32.5	32.6
2022-03-03	Follow up US	8311103	Finalized	present	1	Sono-4	Phys-3	2022-04-17	86.7	313.9	315.9	61.4	54.3
2022-03-04	Follow up US	8607203	Finalized	present	1	Sono-3	Phys-2	2022-04-17	80.5	290.2	287.2	63.3	59.9
2022-03-04	Follow up US	8609069	Finalized	present	1	Sono-5	Phys-2	2022-05-12	75.6	274.6	273.6	57.2	50.2
2022-03-07	Follow up US	8280950	Finalized	present	1	Sono-5	Phys-2	2022-07-10	56.2	204.9	201.9	38.1	35.6
2022-03-07	Follow up US	7955000	Finalized	present	1	Sono-8	Phys-5	2022-04-30	79.6	296.5	298.5	59.8	52.3
2022-03-07	Follow up US	8537155	Finalized	present	2	Sono-8	Phys-5	2022-04-08	90.9	350.8	350.8	72.3	61.4
2022-03-07	Follow up US	8536929	Finalized	present	2	Sono-8	Phys-5	2022-04-08	88.5	323.6	321.6	71.5	60.9
2022-03-07	Comp Detailed US	8253551	Finalized	present	1	Sono-3	Phys-2	2022-07-24	44.6	175.2	176.2	32.9	31.8
2022-03-07	Follow up US	8184988	Finalized	present	1	Sono-8	Phys-5	2022-04-04	88.6	324.5	321.5	69.1	57.1
2022-03-07	Comp Detailed US	8298842	Finalized	present	1	Sono-8	Phys-5	2022-07-22	46.4	180.8	177.8	34.1	30.8
2022-03-08	Follow up US	8317186	Finalized	present	1	Sono-8	Phys-5	2022-05-10	74.9	275	278	57.3	49.7
2022-03-08	Follow up US	8475535	Finalized	present	1	Sono-2	Phys-2	2022-04-21	86.7	333.3	331.3	67.3	56.9
2022-03-08	Follow up US	8336564	Finalized	present	1	Sono-8	Phys-5	2022-03-31	90.8	332.8	333.8	74	60.8
2022-03-08	Follow up US	8257131	Finalized	present	1	Sono-8	Phys-5	2022-03-31	83.5	313	311	73.4	63.1
2022-03-09	Follow up US	8380563	Finalized	present	1	Sono-3	Phys-2	2022-03-25	90.2	333.6	335.6	73.9
2022-03-09	Comp Detailed US	8908818	Finalized	present	1	Sono-5	Phys-2	2022-06-18	60.6	224	225	43.6	41
2022-03-09	Follow up US	8622219	Finalized	present	1	Sono-4	Phys-3	2022-05-07	81.1	295.2	293.2	58.7	52.4
2022-03-09	1st > 10 wks	8892722	Finalized	present	2	Sono-5	Phys-2	2022-09-01	26.4	101.5	101.5	12.7
2022-03-09	Follow up US	8499757	Finalized	present	1	Sono-5	Phys-2	2022-04-02	91.3	332	332	74.2
2022-03-09	Comp Detailed US	8883134	Finalized	present	1	Sono-4	Phys-2	2022-04-25	85.2	326	329	63.6	58.1
2022-03-09	Comp Detailed US	8778678	Finalized	present	1	Sono-3	Phys-2	2022-07-14	51.6	196.1	197.1	34.1	36
2022-03-10	Comp Basic US	8921257	Finalized	present	2	Sono-2	Phys-2	2022-08-27	30.5	113.7	116.7	17.1	18.1
2022-03-10	Comp Detailed US	8925635	Finalized	present	1	Sono-8	Phys-5	2022-08-08	45.4	165.3	168.3	28.5	30
2022-03-10	Follow up US	8923706	Finalized	present	1	Sono-8	Phys-5	2022-05-29	72.4	262.3	262.3	52.4	47.2
2022-03-11	Comp Detailed US	8852396	Finalized	present	1	Sono-5	Phys-2	2022-06-20	65.8	243.6	240.6	43.7	43
2022-03-11	Follow up US	8439871	Finalized	present	1	Sono-5	Phys-2	2022-05-22	76.7	280	282	53.9	53
2022-03-14	Follow up US	8299962	Finalized	present	1	Sono-8	Phys-5	2022-05-10	82.3	314	315	61.5	54.8
2022-03-14	Comp Detailed US	8714633	Finalized	present	1	Sono-8	Phys-5	2022-07-24	54	195.6	195.6	35.4	32.8
2022-03-15	Follow up US	8502529	Finalized	present	1	Sono-8	Phys-5	2022-05-07	83	313.8	314.8	64.5	55.9
2022-03-15	Follow up US	9051057	Finalized	present	1	Sono-8	Phys-5	2022-06-20	62.8	235.8	236.8	47.1	43.2
2022-03-21	Follow up US	9120034	Finalized	present	1	Sono-5	Phys-2	2022-04-20	83.8	319.5	319.5	65.6	59.6
2022-03-21	Follow up US	8200775	Finalized	present	1	Sono-8	Phys-5	2022-06-08	71.3	269.7	268.7	50.9	48.4
2022-03-21	Follow up US	8711660	Finalized	present	1	Sono-5	Phys-2	2022-05-30	77.8	288.9	287.9	56.4	51.2
2022-03-21	Follow up US	8913261	Finalized	present	1	Sono-3	Phys-2	2022-04-08	87.9	321.6	324.6	81.2
2022-03-21	Follow up US	8840996	Finalized	present	1	Sono-5	Phys-2	2022-06-03	73.1	277	276	53	49.6
2022-03-21	Comp Detailed US	8987642	Finalized	present	1	Sono-3	Phys-1	2022-05-06	84.7	312.5	310.5	63.8	54.7
2022-03-22	Follow up US	8737141	Finalized	present	1	Sono-2	Phys-2	2022-04-16	93.2	331.7	329.7	67.2	58.9
2022-03-22	Follow up US	8965092	Finalized	present	1	Sono-4	Phys-2	2022-06-01	68	265.1	264.1	52.5	46.9
2022-03-22	Follow up US	9076808	Finalized	present	1	Sono-2	Phys-2	2022-03-31	92.7	342.5	345.5	70.5	61.3
2022-03-22	Follow up US	8154049	Finalized	present	1	Sono-8	Phys-5	2022-06-03	73.3	270.4	267.4	57.4	50.8
2022-03-23	Comp Basic US	8779523	Finalized	present	1	Sono-8	Phys-5	2022-09-08	33.9	129.1	130.1	20.1	20.5
2022-03-23	Follow up US	8815163	Finalized	present	1	Sono-5	Phys-1	2022-06-23	68.1	244	242	51.1	46
2022-03-23	Comp Detailed US	8422465	Finalized	present	2	Sono-5	Phys-2	2022-08-29	39	143.2	143.2	25.1	24.6
2022-03-23	Comp Detailed US	8665237	Finalized	present	2	Sono-8	Phys-5	2022-08-17	44.7	167.2	164.2	25.8	30.3
2022-03-24	Follow up US	8686462	Finalized	present	1	Sono-2	Phys-1	2022-06-24	68.1	247.1	246.1	46.2	42.8
2022-03-24	Comp Detailed US	8876785	Finalized	present	1	Sono-8	Phys-5	2022-08-21	40.9	153.6	155.6	31.4	28.7
2022-03-24	Comp Detailed US	8842010	Finalized	present	1	Sono-2	Phys-1	2022-08-06	50.5	182.3	183.3	33.1	32
2022-03-24	Follow up US	8783703	Finalized	present	1	Sono-8	Phys-5	2022-04-13	96.3	356	353	70.7	60.6
2022-03-24	Follow up US	8542572	Finalized	present	1	Sono-2	Phys-2	2022-06-02	74.4	272.5	274.5	55.3	53.9
2022-03-25	Comp Detailed US	9210279	Finalized	present	2	Sono-5	Phys-2	2022-08-16	46.9	172	173	30.4	29.5
2022-03-25	Follow up US	9187263	Finalized	present	1	Sono-5	Phys-2	2022-05-19	79.2	294.6	296.6	59.3	53.4
2022-03-25	Comp Detailed US	8872558	Finalized	present	1	Sono-8	Phys-5	2022-08-11	49.9	187.8	188.8	29.6	29.3
2022-03-25	Follow up US	8663056	Finalized	present	1	Sono-4	Phys-4	2022-04-20	94	345.4	345.4	75.9	70.3
2022-03-28	Comp Basic US	8954854	Finalized	present	1	Sono-8	Phys-5	2022-09-12	34.5	133.1	133.1	19.7	21.7
2022-03-28	Follow up US	8325007	Finalized	present	1	Sono-8	Phys-5	2022-05-20	83.9	304.8	302.8	63.1	56.1
2022-03-28	Comp Detailed US	8878536	Finalized	present	1	Sono-8	Phys-5	2022-08-15	45.9	168.4	167.4	29.9	30.8
2022-03-28	Follow up US	8726589	Finalized	present	2	Sono-5	Phys-2	2022-07-18	59.6	219.9	217.9	38.4	36.2
2022-03-29	Follow up US	8743367	Finalized	present	1	Sono-8	Phys-5	2022-05-25	83.9	317.9	319.9	60.4	53.6
2022-03-29	Follow up US	8325038	Finalized	present	1	Sono-8	Phys-5	2022-05-15	87.7	318.1	316.1	65	54.3
2022-03-29	Follow up US	8475040	Finalized	present	1	Sono-3	Phys-2	2022-06-15	68.5	261.1	261.1	54.7	47.5
2022-03-29	Follow up US	9115976	Finalized	present	1	Sono-8	Phys-5	2022-05-12	88.2	323.8	325.8	66.2	59.2
2022-03-29	Comp Detailed US	8206772	Finalized	present	1	Sono-8	Phys-5	2022-08-21	42.6	161.3	163.3	30.1	29.5
2022-03-30	Comp Detailed US	9075271	Finalized	present	1	Sono-4	Phys-2	2022-06-27	71.3	275	278	50.3	48
2022-03-31	Comp Detailed US	9155301	Finalized	present	1	Sono-2	Phys-1	2022-08-15	49.3	173.1	175.1	33.1	31.7
2022-03-31	Follow up US	8932850	Finalized	present	1	Sono-2	Phys-2	2022-06-28	69.2	253.6	252.6	52.4	48.5
2022-03-31	Comp Detailed US	9278888	Finalized	present	1	Sono-5	Phys-2	2022-09-01	40.5	145.5	142.5	25.6	24.5
2022-03-31	Follow up US	9118855	Finalized	present	1	Sono-5	Phys-2	2022-04-26	90.9	342.2	340.2	66.3	59.9
2022-03-31	Follow up US	8963790	Finalized	present	1	Sono-2	Phys-1	2022-07-31	57.9	201.8	198.8	36.8	35.3
2022-03-31	Comp Detailed US	9195434	Finalized	present	1	Sono-2	Phys-1	2022-08-14	47.2	174.9	175.9	33.5	31.8
2022-03-31	Follow up US	7895565	Finalized	present	1	Sono-2	Phys-1	2022-05-28	80.4	295.6	298.6	59.3	54.1
2022-04-04	Follow up US	8853711	Finalized	present	1	Sono-5	Phys-2	2022-08-06	54.8	204.1	203.1	35.9	37.7
2022-04-04	Comp Detailed US	9273676	Finalized	present	1	Sono-5	Phys-2	2022-08-06	52.8	206.3	208.3	39.5	37
2022-04-04	Follow up US	8377844	Finalized	present	1	Sono-8	Phys-5	2022-06-24	70.2	271.9	272.9	54.3	49.1
2022-04-04	Follow up US	8861361	Finalized	present	1	Sono-5	Phys-2	2022-07-25	56.5	204.8	204.8	40.9	37.7
2022-04-04	Follow up US	9355997	Finalized	present	1	Sono-5	Phys-2	2022-06-18	72.5	278.3	280.3	52.5	53.5
2022-04-05	Comp Detailed US	9059171	Finalized	present	1	Sono-8	Phys-5	2022-08-28	45.1	170.8	167.8	34.4	30
2022-04-05	Follow up US	9211741	Finalized	present	1	Sono-8	Phys-5	2022-05-03	89.7	332	333	71.1	62
2022-04-05	Follow up US	9365731	Finalized	present	1	Sono-8	Phys-5	2022-05-02	87.5	336.7	336.7	74.1	63
2022-04-06	Follow up US	9099321	Finalized	present	1	Sono-3	Phys-2	2022-06-08	72.7	270.3	272.3	58.3	52.8
2022-04-06	Comp Detailed US	9474155	Finalized	present	1	Sono-3	Phys-2	2022-08-08	54.4	201.2	201.2	37.7	35.7
2022-04-06	Follow up US	9082043	Finalized	present	1	Sono-3	Phys-1	2022-05-11	85.8	314.3	316.3	63.6	56.7
2022-04-06	Follow up US	8884608	Finalized	present	1	Sono-5	Phys-2	2022-04-22	88	333.7	335.7	72.9	60.3
2022-04-06	Follow up US	8947200	Finalized	present	1	Sono-4	Phys-2	2022-06-25	72.2	280.1	283.1	55.1	48.8
2022-04-06	Comp Detailed US	9323491	Finalized	present	1	Sono-3	Phys-1	2022-08-29	44.6	166.7	166.7	31.5	29.7
2022-04-07	Comp Detailed US	9143810	Finalized	present	1	Sono-8	Phys-5	2022-08-11	52.4	198.5	197.5	40.4	35.7
2022-04-07	Follow up US	8942992	Finalized	present	1	Sono-8	Phys-5	2022-06-01	80.3	302.9	301.9	61.1	54.5
2022-04-07	Comp Detailed US	8964414	Finalized	present	1	Sono-8	Phys-5	2022-08-12	51.4	194.8	192.8	40.6	35.8
2022-04-08	Follow up US	7818629	Finalized	present	1	Sono-8	Phys-5	2022-06-03	79.2	306.5	305.5	65.5	56.5
2022-04-11	Comp Detailed US	9323243	Finalized	present	1	Sono-3	Phys-2	2022-09-10	40.4	154.7	151.7	27	25.3
2022-04-11	Comp Detailed US	9403954	Finalized	present	1	Sono-4	Phys-2	2022-08-13	50.3	192	195	36.6	35.9
2022-04-11	Follow up US	9007567	Finalized	present	2	Sono-3	Phys-1	2022-05-12	90.3	330.6	331.6	69.1	65.9
2022-04-11	Comp Detailed US	9525333	Finalized	present	1	Sono-5	Phys-2	2022-09-12	38.2	138.8	137.8	25.2	24.1
2022-04-11	Comp Detailed US	9302031	Finalized	present	2	Sono-3	Phys-2	2022-09-01	47.3	166.7	169.7	31.9	29.1
2022-04-11	Follow up US	9010638	Finalized	present	1	Sono-3	Phys-1	2022-06-10	81.9	296.7	296.7	66.9	59.5
2022-04-12	Follow up US	9096079	Finalized	present	1	Sono-5	Phys-2	2022-07-05	73.6	268.7	271.7	51.3	47.1
2022-04-12	Follow up US	9637400	Finalized	present	1	Sono-5	Phys-2	2022-06-05	80.6	306.9	303.9	60.2	56.9
2022-04-12	Follow up US	9125802	Finalized	present	1	Sono-5	Phys-2	2022-06-05	88.1	301.7	301.7	61	56.5
2022-04-13	Follow up US	8043474	Finalized	present	1	Sono-3	Phys-2	2022-05-29	82.9	304.6	305.6	63	53.5
2022-04-13	Follow up US	9370667	Finalized	present	1	Sono-3	Phys-2	2022-05-14	83.3	319.3	322.3	65.4	56.5
2022-04-15	Comp Detailed US	9716227	Finalized	present	1	Sono-5	Phys-2	2022-06-03	76.8	265.4	262.4	58.9	53.6
2022-04-15	Follow up US	9136226	Finalized	present	1	Sono-3	Phys-1	2022-08-12	55.6	195.6	198.6	38	34.1
2022-04-18	Follow up US	9038083	Finalized	present	1	Sono-5	Phys-2	2022-07-03	73.1	261.9	261.9	57.1	48.4
2022-04-18	Comp Detailed US	9145968	Finalized	present	1	Sono-5	Phys-1	2022-09-15	44	159.3	156.3	27.1	27.3
2022-04-18	Follow up US	9163046	Finalized	present	1	Sono-5	Phys-1	2022-08-07	55	216.8	216.8	44.4	41.2
2022-04-19	Follow up US	9353870	Finalized	present	1	Sono-3	Phys-1	2022-06-18	72.4	268.3	269.3	56.1	50.8
2022-04-19	Comp Detailed US	8958807	Finalized	present	1	Sono-3	Phys-1	2022-09-04	50.2	182.8	181.8	35.3	31.1
2022-04-20	Follow up US	9575543	Finalized	present	1	Sono-3	Phys-2	2022-05-12	90.4	324.5	323.5	70.9	60.4
2022-04-22	Comp Detailed US	9702768	Finalized	present	1	Sono-4	Phys-4	2022-06-27	74.8	293	296	55.9	50.9
2022-04-22	Follow up US	9703044	Finalized	present	1	Sono-4	Phys-4	2022-08-10	55.4	221.6	223.6	44.2	40.1
2022-04-25	Follow up US	9457407	Finalized	present	1	Sono-3	Phys-2	2022-06-17	72.2	286.1	287.1	62.6	45.6
2022-04-25	Follow up US	9298468	Finalized	present	1	Sono-5	Phys-1	2022-08-27	54.2	203.7	200.7	38.2	36.9
2022-04-25	Comp Detailed US	9304683	Finalized	present	1	Sono-5	Phys-2	2022-09-25	42	163.6	164.6	32.5	26.2
2022-04-25	Follow up US	9315676	Finalized	present	1	Sono-3	Phys-2	2022-06-21	85.9	310.7	312.7	65.2	55.5
2022-04-27	Comp Detailed US	9902394	Finalized	present	1	Sono-5	Phys-2	2022-09-07	50.3	184.4	183.4	36.5	34
2022-04-27	Comp Detailed US	9944492	Finalized	present	1	Sono-3	Phys-4	2022-08-15	60.9	225.4	227.4	43.5	37.7
2022-04-27	Follow up US	9775605	Finalized	present	1	Sono-4	Phys-3	2022-06-27	72.5	267.8	265.8	60.6	55.4
2022-04-27	Fetal Echo	9491421	Finalized	present	1	Sono-5	Phys-2	2022-08-14	56.6	219.6	216.6	42.8	36.8
2022-04-29	Comp Detailed US	9173941	Finalized	present	1	Sono-5	Phys-2	2022-10-14	32.1	122.7	123.7	19.6	17.5
2022-04-29	Follow up US	9391791	Finalized	present	1	Sono-4	Phys-4	2022-06-09	86.2	306.7	304.7	67.2	59
2022-04-29	Comp Basic US	9284822	Finalized	present	1	Sono-5	Phys-2	2022-10-12	34.2	129.4	131.4	27.5	24.9
2022-05-04	Comp Detailed US	9944914	Finalized	present	1	Sono-3	Phys-4	2022-08-22	57.8	224.3	221.3	47.5	43.4
2022-05-04	Comp Detailed US	9910408	Finalized	present	1	Sono-3	Phys-4	2022-09-09	52.1	197.2	195.2	43.3	37
2022-05-04	Comp Detailed US	9327003	Finalized	present	1	Sono-3	Phys-4	2022-09-30	43.3	165.4	168.4	29.2	27.5
2022-05-09	Comp Basic US	10184255	Finalized	present	1	Sono-3	Phys-2	2022-10-22	35	130.6	132.6	19.5	18
2022-05-09	Follow up US	9328191	Finalized	present	1	Sono-5	Phys-2	2022-07-28	81	295.5	297.5	58.1	54.2
2022-05-09	Follow up US	9522032	Finalized	present	1	Sono-5	Phys-2	2022-07-08	76.8	282.7	283.7	56.5	51.8
2022-05-10	Comp Detailed US	9353170	Finalized	present	1	Sono-2	Phys-2	2022-09-28	43.5	173.1	171.1	30.8	29
2022-05-10	Comp Basic US	9649510	Finalized	present	1	Sono-2	Phys-2	2022-10-25	36.9	133.1	131.1	24.1	22.6
2022-05-10	Comp Detailed US	9908419	Finalized	present	1	Sono-3	Phys-1	2022-08-23	59.4	211.8	208.8	42	37.4
2022-05-10	Comp Detailed US	9758148	Finalized	present	1	Sono-2	Phys-2	2022-09-24	47.7	176.6	179.6	31.5	30.1
2022-05-11	Follow up US	9805522	Finalized	present	1	Sono-5	Phys-2	2022-06-30	83.7	302.4	305.4	62.7	58.7
2022-05-12	Follow up US	9415716	Finalized	present	1	Sono-2	Phys-1	2022-07-31	75.3	277.6	274.6	50.7	48.7
2022-05-12	Comp Detailed US	10239294	Finalized	present	2	Sono-2	Phys-2	2022-08-28	57.5	216.9	216.9	42.5	40.9
2022-05-12	Follow up US	9675703	Finalized	present	1	Sono-5	Phys-2	2022-08-10	69.8	260.9	260.9	52	45
2022-05-12	Follow up US	9722125	Finalized	present	1	Sono-5	Phys-2	2022-06-16	84.1	322.6	325.6	68.1	56.5
2022-05-13	Follow up US	10318635	Finalized	present	2	Sono-5	Phys-2	2022-07-17	79.8	302.1	301.1	56.8	55.8
2022-05-13	Follow up US	10317882	Finalized	present	2	Sono-5	Phys-2	2022-07-17	76.8	295.6	294.6	64.1	57.2
2022-05-16	Follow up US	8856289	Finalized	present	1	Sono-5	Phys-2	2022-07-06	85.9	312	309	58	53.8
2022-05-16	Follow up US	9736054	Finalized	present	1	Sono-5	Phys-2	2022-08-27	58.7	225.6	228.6	45.3	44.1
2022-05-17	Comp Detailed US	10155814	Finalized	present	1	Sono-3	Phys-2	2022-07-15	80.8	301.5	302.5	60	51.4
2022-05-17	Follow up US	9926891	Finalized	present	1	Sono-3	Phys-2	2022-08-16	62.4	237.3	238.3	51.2	45.2
2022-05-17	Comp Detailed US	10096293	Finalized	present	1	Sono-2	Phys-2	2022-09-24	48.3	188.8	190.8	36.8	34.3
2022-05-17	Follow up US	9766234	Finalized	present	1	Sono-2	Phys-2	2022-09-01	61	226.8	228.8	45.3	41.1
2022-05-18	Follow up US	8488905	Finalized	present	1	Sono-3	Phys-2	2022-07-12	74.8	281.3	281.3	61	51.7
2022-05-20	Follow up US	9873728	Finalized	present	1	Sono-2	Phys-1	2022-08-15	69.5	253.4	254.4	50.8	47.6
2022-05-20	Follow up US	9996868	Finalized	present	1	Sono-4	Phys-3	2022-06-23	83.3	317.7	318.7	64.6	59.2
2022-05-26	Comp Detailed US	10574032	Finalized	present	1	Sono-2	Phys-1	2022-09-17	51.8	207.9	207.9	42.7	39.5
2022-05-27	Follow up US	10107909	Finalized	present	1	Sono-4	Phys-5	2022-06-23	88.8	318.4	319.4	68.9	60.4
2022-06-01	Comp Detailed US	10332308	Finalized	present	1	Sono-3	Phys-2	2022-10-04	52	194	194	34.4	34
2022-06-01	Comp Detailed US	10219894	Finalized	present	2	Sono-3	Phys-2	2022-10-28	40.3	154.9	152.9	27	27.2
2022-06-02	Follow up US	10161526	Finalized	present	1	Sono-2	Phys-2	2022-08-28	66.8	258.9	261.9	51.3	48.2
2022-06-03	1st > 10 wks	10718403	Finalized	present	1	Sono-4	Phys-4	2022-12-05	22.5	84.8	83.8	11.4	10.6
2022-06-03	Comp Basic US	10556076	Finalized	present	1	Sono-2	Phys-2	2022-06-16	95.4	326.2	328.2	68.1	58.6
2022-06-06	Comp Basic US	10083940	Finalized	present	1	Sono-4	Phys-1	2022-11-14	38.7	141.2	140.2	23.7	23.7
2022-06-06	Comp Detailed US	10332979	Finalized	present	1	Sono-4	Phys-2	2022-07-13	84.2	304.3	305.3	63.5	55.7
2022-06-06	Comp Detailed US	9753695	Finalized	present	1	Sono-3	Phys-2	2022-11-05	41.1	149.9	152.9	24.9	28.8
2022-06-06	Comp Basic US	10210699	Finalized	present	1	Sono-3	Phys-2	2022-11-18	35.6	129.8	129.8	17.2	21.2
2022-06-06	Follow up US	10357573	Finalized	present	1	Sono-4	Phys-2	2022-07-10	95.2	352.3	353.3	67.4	59.1
2022-06-07	Follow up US	10565467	Finalized	present	1	Sono-4	Phys-2	2022-06-21	91.4	328.9	331.9	70.7	61.4
2022-06-07	Follow up US	10227876	Finalized	present	1	Sono-4	Phys-2	2022-09-17	63.7	243.1	240.1	46.2	41.5
2022-06-07	Comp Detailed US	10443443	Finalized	present	1	Sono-3	Phys-1	2022-10-09	48.2	198.4	199.4	33.7	36.1
2022-06-07	Follow up US	10250596	Finalized	present	1	Sono-4	Phys-2	2022-07-31	81.3	299.7	300.7	66.5	54.8
2022-06-08	Follow up US	10274538	Finalized	present	1	Sono-5	Phys-2	2022-08-14	79.6	294.7	295.7	58.2	50.7
2022-06-08	Comp Detailed US	10526595	Finalized	present	1	Sono-5	Phys-2	2022-09-23	62.9	235.7	232.7	44.9	40.4
2022-06-08	Follow up US	10493790	Finalized	present	1	Sono-2	Phys-1	2022-06-20	93.3	341	340	73.6	63.5
2022-06-09	Follow up US	10295529	Finalized	present	1	Sono-2	Phys-1	2022-07-11	88.1	325.2	323.2	67	56.8
2022-06-10	Follow up US	9006751	Finalized	present	1	Sono-3	Phys-2	2022-07-30	82.1	306.9	303.9	64.1	55.8
2022-06-10	Follow up US	10316426	Finalized	present	1	Sono-4	Phys-4	2022-07-26	84.7	320.4	323.4	63.5	55.8
2022-06-13	Follow up US	10858820	Finalized	present	1	Sono-3	Phys-2	2022-07-19	85.4	306.7	309.7	66.7	58.9
2022-06-13	Follow up US	10348378	Finalized	present	1	Sono-3	Phys-2	2022-09-17	73.3	262	265	50.3	46.6
2022-06-13	Follow up US	10356077	Finalized	present	1	Sono-5	Phys-2	2022-07-20	88.9	330.8	333.8	70.6	65
2022-06-13	F/U Fetal Echo	10348449	Finalized	present	1	Sono-5	Phys-2	2022-09-22	66.2	239.8	239.8	42.1	38.5
2022-06-15	Follow up US	10160220	Finalized	present	1	Sono-5	Phys-2	2022-08-01	86.1	319.2	322.2	62.8	56.2
2022-06-15	Follow up US	10399874	Finalized	present	1	Sono-5	Phys-1	2022-07-08	91	339.8	337.8	68.9	60.4
2022-06-15	Follow up US	10421298	Finalized	present	1	Sono-3	Phys-2	2022-07-10	86.4	309.2	306.2	61.8	54.9
2022-06-16	Follow up US	10551352	Finalized	present	1	Sono-2	Phys-3	2022-10-17	54.4	211.5	211.5	42.6	36.8
2022-06-17	Follow up US	10357197	Finalized	present	1	Sono-2	Phys-1	2022-09-18	64.9	252.7	255.7	53.5	47.2
2022-06-17	Comp Detailed US	10719144	Finalized	present	1	Sono-3	Phys-2	2022-10-31	49.9	179.4	182.4	34.3
2022-06-17	Follow up US	9276843	Finalized	present	1	Sono-3	Phys-2	2022-08-03	84.3	298.4	296.4	66.6	57.8
2022-06-20	Follow up US	11040985	Finalized	present	2	Sono-3	Phys-2	2022-10-23	53.8	196.6	198.6	39.5	37
2022-06-20	Follow up US	10965015	Finalized	present	1	Sono-3	Phys-2	2022-09-11	63.4	249.8	251.8	50.9	46.6
2022-06-20	Follow up US	10657649	Finalized	present	1	Sono-3	Phys-1	2022-08-22	84.9	309	308	59.5	54
2022-06-22	Follow up US	10657903	Finalized	present	2	Sono-3	Phys-1	2022-08-06	81.4	305.6	303.6	61.9	54.7
2022-06-22	Follow up US	10987903	Finalized	present	1	Sono-3	Phys-2	2022-07-08	85.5	313.4	313.4	65.6	59.1
2022-06-23	Follow up US	10713558	Finalized	present	1	Sono-2	Phys-1	2022-10-18	57.4	216.2	219.2	37.9	37.7
2022-06-23	Comp Detailed US	10755836	Finalized	present	1	Sono-4	Phys-5	2022-12-01	38.4	140.1	143.1	25	24.9
2022-06-27	Follow up US	10761803	Finalized	present	1	Sono-4	Phys-2	2022-07-10	101.7	362.3	361.3	77.4	65.2
2022-06-27	Follow up US	10510580	Finalized	present	1	Sono-5	Phys-2	2022-09-25	72	256.3	255.3	45.9	46.6
2022-06-27	Follow up US	10350804	Finalized	present	1	Sono-4	Phys-2	2022-08-08	91.3	341.5	340.5	65.4	56.8
2022-06-29	Follow up US	9537626	Finalized	present	1	Sono-5	Phys-1	2022-08-23	80.7	293	290	62.5	52.9
2022-06-29	Comp Detailed US	10574417	Finalized	present	1	Sono-5	Phys-2	2022-11-30	43	167.2	167.2	30.3	29.4
2022-06-30	Comp Detailed US	10761265	Finalized	present	1	Sono-5	Phys-2	2022-11-18	46	170.6	168.6	31.2	29.8
2022-06-30	Comp Detailed US	11149748	Finalized	present	1	Sono-3	Phys-2	2022-11-11	53.9	187	190	34.6	33.2
2022-07-05	Follow up US	10847306	Finalized	present	1	Sono-5	Phys-2	2022-08-27	84.5	305.9	304.9	63.7	55.5
2022-07-05	Follow up US	11357674	Finalized	present	1	Sono-3	Phys-2	2022-10-26	55.8	210.2	210.2	39.8	38.1
2022-07-06	Follow up US	10954919	Finalized	present	1	Sono-3	Phys-1	2022-08-22	80.3	304.9	306.9	66.1	55.9
2022-07-07	Comp Detailed US	11388910	Finalized	present	1	Sono-5	Phys-1	2022-09-27	75.9	271.5	274.5	55.2	48.6
2022-07-07	Comp Detailed US	11227933	Finalized	present	1	Sono-3	Phys-2	2022-10-19	61.2	237.5	240.5	46.7	37.1
2022-07-07	Follow up US	11387732	Finalized	present	1	Sono-5	Phys-2	2022-11-08	50.5	197.3	194.3	37.8	38.8
2022-07-08	Follow up US	10611283	Finalized	present	1	Sono-2	Phys-2	2022-08-24	86.1	313.5	314.5	64.4	59.2
2022-07-08	Follow up US	11444001	Finalized	present	1	Sono-4	Phys-4	2022-08-02	91.8	341.3	341.3	71.7	66
2022-07-12	Follow up US	11171461	Finalized	present	1	Sono-2	Phys-1	2022-09-03	78	296.6	293.6	58.7	53.1
2022-07-15	Follow up US	11030198	Finalized	present	1	Sono-4	Phys-4	2022-10-31	58.3	236.9	238.9	44.4	41.7
2022-07-18	Follow up US	11217345	Finalized	present	1	Sono-3	Phys-2	2022-11-15	45.5	182	182	38.5	33.1
2022-07-18	Comp Detailed US	11585175	Finalized	present	1	Sono-3	Phys-2	2022-12-05	46.9	171.2	169.2	30.9	31.4
2022-07-19	Follow up US	11382921	Finalized	present	1	Sono-2	Phys-2	2022-08-06	90.1	334	336	70.4	61.5
2022-07-19	Comp Detailed US	11389941	Finalized	present	1	Sono-2	Phys-3	2022-11-18	54.8	204.9	205.9	36.5	37.5
2022-07-20	Follow up US	11293012	Finalized	present	1	Sono-5	Phys-4	2022-11-06	59.9	231.5	234.5	44.1	40.5
2022-07-20	Follow up US	11572120	Finalized	present	1	Sono-5	Phys-4	2022-08-07	89.7	329.7	330.7	67.4	62.1
2022-07-21	Comp Detailed US	11377297	Finalized	present	1	Sono-5	Phys-2	2022-12-03	48.6	178.2	176.2	37.2	33.9
2022-07-21	Comp Detailed US	11437322	Finalized	present	1	Sono-3	Phys-2	2022-11-27	55.2	199.8	202.8	38.7	36.1
2022-07-21	Comp Detailed US	11566813	Finalized	present	1	Sono-3	Phys-2	2022-11-13	52.5	199.3	200.3	37.4	30.8
2022-07-22	Follow up US	11323136	Finalized	present	1	Sono-2	Phys-2	2022-11-11	55.6	214.1	211.1	42.3	41.2
2022-07-22	Comp Detailed US	11770023	Finalized	present	2	Sono-5	Phys-2	2022-11-29	51.5	188.4	187.4	32.2	31.1
2022-07-22	Follow up US	11337849	Finalized	present	1	Sono-2	Phys-2	2022-09-08	84.7	317.9	318.9	63	54
2022-07-22	Follow up US	11248705	Finalized	present	1	Sono-2	Phys-2	2022-11-06	61.1	228.5	231.5	44.2	40.7
2022-07-25	Follow up US	11156411	Finalized	present	1	Sono-4	Phys-3	2022-09-11	75.4	309.5	307.5	64.1	60.9
2022-07-25	Follow up US	11220997	Finalized	present	1	Sono-4	Phys-3	2022-09-19	83.7	303.3	302.3	60	55.1
2022-07-25	Comp Detailed US	11767405	Finalized	present	1	Sono-5	Phys-4	2022-12-31	37.6	139.9	140.9	24.7	24.3
2022-07-25	Follow up US	11767149	Finalized	present	1	Sono-5	Phys-4	2022-08-19	92.1	333.9	333.9	68.2	62.9
2022-07-25	Follow up US	11287395	Finalized	present	1	Sono-4	Phys-3	2022-08-14	81.2	307.6	309.6	65.1	55.6
2022-07-26	Follow up US	11387110	Finalized	present	1	Sono-2	Phys-2	2022-10-08	74.3	266.9	266.9	55.1	46.4
2022-07-26	Follow up US	11676057	Finalized	present	1	Sono-4	Phys-3	2022-09-13	86.3	329.1	330.1	60.9	59.7
2022-07-26	Comp Detailed US	11394325	Finalized	present	1	Sono-2	Phys-2	2022-12-08	45.6	174.6	171.6	34.3	29.8
2022-07-27	Comp Detailed US	11545873	Finalized	present	1	Sono-2	Phys-4	2022-12-31	40.1	146.2	146.2	25.3	24.8
2022-07-27	Follow up US	11843719	Finalized	present	1	Sono-3	Phys-2	2022-07-31	91.4	329	331	79.5	66.5
2022-07-28	Follow up US	11291210	Finalized	present	1	Sono-2	Phys-2	2022-10-20	69.2	259.9	257.9	51.8	47.7
2022-07-28	Follow up US	11222091	Finalized	present	2	Sono-5	Phys-3	2022-11-01	65.8	247.1	248.1	48.6	46.6
2022-07-28	Comp Detailed US	11303611	Finalized	present	2	Sono-2	Phys-2	2022-11-29	58.2	204.2	205.2	36.6	34
2022-07-28	Follow up US	11449478	Finalized	present	1	Sono-2	Phys-1	2022-09-26	81.3	290.2	289.2	59.7	52
2022-07-28	Follow up US	11305442	Finalized	present	1	Sono-5	Phys-3	2022-11-14	62.3	220.2	219.2	41.5	40.3
2022-07-29	Follow up US	11454998	Finalized	present	1	Sono-3	Phys-2	2022-10-04	70.3	268.5	271.5	56.2	51.9
2022-08-01	Comp Detailed US	11725920	Finalized	present	1	Sono-3	Phys-1	2022-11-26	59.1	211	211	41.7	37.6
2022-08-01	Follow up US	11749564	Finalized	present	1	Sono-5	Phys-4	2022-11-23	58.9	227.9	228.9	45.4	41.7
2022-08-03	Comp Basic US	11973094	Finalized	present	1	Sono-5	Phys-4	2023-01-10	37.4	137.8	135.8	23.3	22.4
2022-08-03	Comp Detailed US	11589032	Finalized	present	1	Sono-5	Phys-4	2022-12-17	44.1	162.1	160.1	33.8	30.8
2022-08-08	Follow up US	12060821	Finalized	present	1	Sono-8	Phys-5	2022-09-27	82.8	298.8	296.8	68.6	57.2
2022-08-08	Comp Detailed US	12069664	Finalized	present	1	Sono-8	Phys-5	2022-09-12	81.7	316.9	318.9	68.4	58.7
2022-08-09	Comp Basic US	12134932	Finalized	present	1	Sono-8	Phys-5	2022-12-27	48.4	182.2	179.2	32.9	30.3
2022-08-10	Comp Detailed US	11882229	Finalized	present	1	Sono-3	Phys-2	2022-12-21	52	194.1	197.1	38.8	36.2
2022-08-10	Follow up US	12113913	Finalized	present	1	Sono-8	Phys-5	2022-08-20	97.9	365.4	368.4	74.9	63.7
2022-08-10	Comp Detailed US	12035727	Finalized	present	1	Sono-8	Phys-5	2022-12-16	54.9	206.4	209.4	38.5	35.6
2022-08-11	Follow up US	12036971	Finalized	present	1	Sono-8	Phys-5	2022-08-20	90	318.7	316.7	72.5	66.4
2022-08-11	Comp Detailed US	11985547	Finalized	present	1	Sono-5	Phys-2	2022-12-04	57.5	215.8	214.8	41.5	42.4
2022-08-11	Follow up US	12023809	Finalized	present	1	Sono-5	Phys-2	2022-10-13	76.2	289.9	287.9	62.7	55.7
2022-08-11	Follow up US	11613752	Finalized	present	1	Sono-5	Phys-2	2022-11-30	58.8	218.5	221.5	45	41.5
2022-08-12	Follow up US	11605859	Finalized	present	1	Sono-5	Phys-4	2022-10-04	88.1	330.2	331.2	65.1	60
2022-08-12	Follow up US	11561132	Finalized	present	1	Sono-8	Phys-5	2022-10-04	87.2	331.3	333.3	61.1	53.5
2022-08-12	Follow up US	11747520	Finalized	present	1	Sono-5	Phys-5	2022-10-25	74.8	275.3	273.3	45	45.2
2022-08-15	Comp Detailed US	12130849	Finalized	present	1	Sono-3	Phys-2	2022-12-27	48	185.3	186.3	33.9	30
2022-08-15	Follow up US	10853195	Finalized	present	1	Sono-8	Phys-5	2022-10-07	81.9	315.7	312.7	64.2	53.8
2022-08-15	Follow up US	11665249	Finalized	present	1	Sono-8	Phys-5	2022-09-09	87.6	319	321	70.2	59.6
2022-08-15	Comp Basic US	11653579	Finalized	present	1	Sono-8	Phys-5	2022-12-27	46.1	172.4	173.4	32	30.9
2022-08-15	Follow up US	11166034	Finalized	present	1	Sono-8	Phys-5	2022-09-09	89.5	332.5	333.5	71.5	61.2
2022-08-16	Fetal Echo	11903056	Finalized	present	2	Sono-2	Phys-2	2022-11-29	66.3	239.4	238.4	43.3	38.8
2022-08-16	Comp Detailed US	11606726	Finalized	present	1	Sono-2	Phys-2	2023-01-01	48.6	176.8	175.8	29.8	29.8
2022-08-16	Follow up US	11824942	Finalized	present	1	Sono-8	Phys-5	2022-08-25	89.7	329	331	79.9	63.8
2022-08-16	Follow up US	11765890	Finalized	present	1	Sono-2	Phys-2	2022-10-08	84.4	311.8	311.8	61.3	55.9
2022-08-17	Comp Detailed US	11852982	Finalized	present	1	Sono-8	Phys-5	2023-01-01	47.8	175.4	177.4	32.4	31.8
2022-08-17	Follow up US	12200952	Finalized	present	1	Sono-5	Phys-4	2022-09-04	88.7	323.1	320.1	69.1	62.7
2022-08-17	Follow up US	11998330	Finalized	present	2	Sono-3	Phys-2	2022-09-26	87.4	316.2	319.2	63.6	54.6
2022-08-17	Follow up US	11867260	Finalized	present	1	Sono-3	Phys-2	2022-12-20	54.3	201.2	202.2	35.5	34.4
2022-08-17	Comp Detailed US	11986949	Finalized	present	1	Sono-5	Phys-4	2022-11-18	69.3	264.4	267.4	51.5	46.8
2022-08-18	Comp Detailed US	12045852	Finalized	present	1	Sono-8	Phys-5	2023-01-11	46.7	171.4	168.4	32.1	30.2
2022-08-18	Follow up US	11848861	Finalized	present	1	Sono-3	Phys-2	2022-10-19	82	319.6	319.6	57.3	51.3
2022-08-18	Comp Detailed US	12121268	Finalized	present	1	Sono-8	Phys-5	2022-10-04	80.1	294.7	296.7	63.7	55.1
2022-08-19	Follow up US	11773345	Finalized	present	1	Sono-5	Phys-2	2022-12-11	60	213.8	212.8	45.3	41.9
2022-08-19	Follow up US	12299843	Finalized	present	1	Sono-3	Phys-2	2022-10-26	77.7	289.2	292.2	60.5
2022-08-19	Follow up US	11682857	Finalized	present	1	Sono-2	Phys-2	2022-12-19	49.8	184.3	182.3	38.1	32.6
2022-08-22	Comp Detailed US	12120190	Finalized	present	1	Sono-8	Phys-5	2022-12-06	61.5	233.7	236.7	44.6	41.2
2022-08-22	Follow up US	12148548	Finalized	present	1	Sono-8	Phys-5	2022-11-08	72.4	277.6	274.6	57.7	50.9
2022-08-22	Comp Basic US	11797136	Finalized	present	1	Sono-3	Phys-2	2023-02-02	37.6	141.5	138.5	23.3	21.5
2022-08-23	Comp Detailed US	12035886	Finalized	present	1	Sono-5	Phys-2	2023-01-07	49.1	181.5	178.5	30.8	30.5
2022-08-23	Comp Detailed US	12436052	Finalized	present	1	Sono-8	Phys-5	2022-10-16	79.9	302.3	304.3	63.9	57
2022-08-23	Comp Basic US	11968349	Finalized	present	1	Sono-8	Phys-5	2023-01-07	47.2	179	180	35.1	33.8
2022-08-23	Follow up US	11963365	Finalized	present	1	Sono-8	Phys-5	2022-09-06	87.5	324.9	323.9	74.3	63.3
2022-08-23	Fetal Echo	11958975	Finalized	present	1	Sono-5	Phys-2	2022-12-22	54.7	210.5	213.5	41.7	41.7
2022-08-24	Comp Detailed US	11868172	Finalized	present	1	Sono-3	Phys-2	2023-01-18	43.8	163.4	161.4	30	30.9
2022-08-24	Follow up US	12422716	Finalized	present	1	Sono-2	Phys-2	2022-10-29	76.8	284	283	57.1	51.6
2022-08-24	Comp Detailed US	12304087	Finalized	present	1	Sono-8	Phys-5	2023-01-11	43.1	174.6	177.6	28.5	29.8
2022-08-24	Follow up US	12367984	Finalized	present	1	Sono-8	Phys-5	2022-11-10	69.8	274.2	272.2	51.1	49.4
2022-08-25	Follow up US	11919798	Finalized	present	1	Sono-8	Phys-5	2022-09-23	87.8	327.7	324.7	71	59.5
2022-08-25	Follow up US	11996432	Finalized	present	1	Sono-2	Phys-2	2022-09-20	89.3	317.9	320.9	67	60
2022-08-25	Follow up US	11931929	Finalized	present	1	Sono-8	Phys-5	2022-10-16	88.3	330.8	332.8	66.1	58.8
2022-08-25	Comp Detailed US	12080127	Finalized	present	1	Sono-8	Phys-5	2023-01-24	38	149.7	149.7	28.2	25.1
2022-08-25	Follow up US	11161114	Finalized	present	1	Sono-8	Phys-5	2022-10-19	80.4	309	306	65.4	55.7
2022-08-25	Follow up US	11875512	Finalized	present	1	Sono-8	Phys-5	2022-09-22	91.6	340	342	66.2	60.3
2022-08-26	Follow up US	12480423	Finalized	present	1	Sono-2	Phys-2	2022-11-03	77.6	278.4	277.4	56	49.9
2022-08-26	Follow up US	12146306	Finalized	present	1	Sono-5	Phys-3	2022-12-24	51.9	195	195	33.9	32.3
2022-08-26	Follow up US	12477406	Finalized	present	1	Sono-2	Phys-2	2022-09-08	86.6	327.2	325.2	72.6	62.2
2022-08-26	Follow up US	12500541	Finalized	present	1	Sono-2	Phys-2	2022-11-13	78.1	275.3	276.3	59.4	50.5
2022-08-26	Comp Detailed US	12480915	Finalized	present	1	Sono-2	Phys-2	2023-01-12	44.5	171.1	170.1	31.7	31.1
2022-08-29	Comp Detailed US	12485524	Finalized	present	1	Sono-3	Phys-2	2022-11-09	70.8	270.3	273.3	52.7	47.7
2022-08-29	Comp Detailed US	12362814	Finalized	present	1	Sono-5	Phys-2	2022-11-14	70.3	268	267	52.6	48.1
2022-08-29	Follow up US	12421769	Finalized	present	1	Sono-5	Phys-1	2022-12-31	50.2	199.7	197.7	40	37.3
2022-08-29	Follow up US	12128252	Finalized	present	1	Sono-3	Phys-2	2022-12-02	67.1	249.2	247.2	50.6	45.4
2022-08-29	Follow up US	12082317	Finalized	present	1	Sono-8	Phys-5	2022-09-25	88.8	332.7	329.7	67	58
2022-08-30	Follow up US	10798337	Finalized	present	1	Sono-2	Phys-2	2022-10-25	83.1	291.6	290.6	56.3	52.1
2022-08-30	Follow up US	12207426	Finalized	present	1	Sono-2	Phys-2	2022-11-22	70.9	275.2	273.2	53.6	48.9
2022-08-30	Follow up US	12087413	Finalized	present	1	Sono-8	Phys-5	2022-11-19	77	279.2	281.2	56.1	50.3
2022-08-30	Follow up US	12013873	Finalized	present	1	Sono-2	Phys-2	2022-11-10	76.1	274.9	277.9	53.4	48.9
2022-08-31	Follow up US	12629563	Finalized	present	1	Sono-3	Phys-2	2022-11-27	70.3	263.7	263.7	56	53.1
2022-08-31	Follow up US	12180243	Finalized	present	1	Sono-5	Phys-4	2022-11-24	70.8	267.2	265.2	50.5	46.7
2022-08-31	Comp Detailed US	12610467	Finalized	present	1	Sono-8	Phys-5	2022-10-01	89.2	324.1	324.1	69.5	58.3
2022-08-31	Follow up US	12207066	Finalized	present	1	Sono-8	Phys-5	2022-09-20	92.7	345.9	345.9	69	65.2
2022-09-01	Follow up US	10840737	Finalized	present	1	Sono-8	Phys-5	2022-10-25	88.8	324.2	322.2	65.7	58
2022-09-02	Follow up US	12355544	Finalized	present	1	Sono-5	Phys-2	2022-10-10	87.7	331.6	328.6	68.8	57.8
2022-09-02	Follow up US	12100028	Finalized	present	1	Sono-5	Phys-2	2022-10-12	86.2	306.4	309.4	64.2	56.9
2022-09-02	Follow up US	12705036	Finalized	present	1	Sono-2	Phys-2	2022-10-01	85.1	315	316	68.1	60.3
2022-09-06	Comp Detailed US	12193926	Finalized	present	1	Sono-8	Phys-5	2023-01-23	47.7	187.6	187.6	36.5	34.7
2022-09-06	Comp Detailed US	12356676	Finalized	present	1	Sono-8	Phys-5	2023-02-06	42.5	164.9	162.9	27.3	28.3
2022-09-07	Comp Detailed US	12304423	Finalized	present	1	Sono-8	Phys-5	2023-01-20	50.6	187.5	190.5	39.5	34.5
2022-09-07	Comp Detailed US	12655702	Finalized	present	1	Sono-8	Phys-5	2023-01-29	46.9	177.5	179.5	30.4	29.4
2022-09-07	Follow up US	11995286	Finalized	present	1	Sono-8	Phys-5	2022-11-25	72.3	273.1	274.1	57.1	48.7
2022-09-07	Follow up US	11883834	Finalized	present	1	Sono-8	Phys-5	2022-11-24	72.3	279.2	278.2	55.7	50.6
2022-09-08	Comp Detailed US	12079556	Finalized	present	1	Sono-2	Phys-1	2023-01-09	52.7	196.6	194.6	39.1	36.7
2022-09-08	Follow up US	12313934	Finalized	present	1	Sono-2	Phys-1	2022-11-25	74	272.3	270.3	53.3	50.6
2022-09-08	Follow up US	12803636	Finalized	present	1	Sono-8	Phys-5	2022-10-07	87.5	336.2	334.2	74.7	64.7
2022-09-08	Follow up US	12473770	Finalized	present	1	Sono-2	Phys-1	2022-09-30	96.3	340.3	341.3	71.2	63.1
2022-09-08	Comp Detailed US	12147773	Finalized	present	1	Sono-2	Phys-1	2023-02-06	46.2	163.9	165.9	28	27.4
2022-09-09	Follow up US	12788248	Finalized	present	1	Sono-4	Phys-5	2022-09-28	90	324.4	326.4	69.8	59.3
2022-09-12	Comp Detailed US	12523990	Finalized	present	1	Sono-8	Phys-4	2023-01-05	56.1	202.3	202.3	45.7	38.8
2022-09-12	Follow up US	12871152	Finalized	present	1	Sono-3	Phys-2	2022-12-19	69	245.6	248.6	44.3	42.3
2022-09-12	Follow up US	12360876	Finalized	present	1	Sono-4	Phys-2	2022-12-01	75.4	274	277	53.4	50.2
2022-09-12	Follow up US	12290911	Finalized	present	1	Sono-3	Phys-2	2022-12-20	66.3	241.3	239.3	50.1	43.1
2022-09-12	Follow up US	12215664	Finalized	present	1	Sono-2	Phys-5	2022-10-06	93.5	342.6	344.6	69.7	60
2022-09-12	Comp Detailed US	12112083	Finalized	present	1	Sono-2	Phys-5	2023-01-30	46.9	172.1	170.1	31.9	30
2022-09-13	Follow up US	11700406	Finalized	present	1	Sono-2	Phys-1	2022-11-05	87	305.6	302.6	63.8	56.3
2022-09-13	Follow up US	12853686	Finalized	present	1	Sono-2	Phys-1	2022-09-27	92.5	347.4	346.4	70.4	63.2
2022-09-13	Comp Detailed US	12423366	Finalized	present	1	Sono-4	Phys-2	2023-01-23	48.5	194.4	192.4	36.2	34.8
2022-09-13	Comp Detailed US	12669173	Finalized	present	1	Sono-2	Phys-1	2023-02-04	42.5	162.4	160.4	27.7	29
2022-09-13	Follow up US	12625142	Finalized	present	1	Sono-5	Phys-5	2022-11-16	78.4	279.4	282.4	56	51.9
2022-09-13	Comp Detailed US	12675051	Finalized	present	1	Sono-4	Phys-2	2023-02-06	45.1	160.2	157.2	31.6	28.6
2022-09-13	Follow up US	12295481	Finalized	present	2	Sono-4	Phys-2	2022-12-19	64.7	250.8	253.8	44.3	42.6
2022-09-14	Comp Detailed US	12744187	Finalized	present	1	Sono-5	Phys-4	2023-01-26	49.6	184.9	186.9	33.5	32.3
2022-09-14	Comp Detailed US	12944483	Finalized	present	1	Sono-5	Phys-4	2022-11-23	77.2	281	281	51.6	49.8
2022-09-14	Comp Detailed US	12450492	Finalized	present	1	Sono-8	Phys-5	2022-12-18	66.4	251	251	50.3	45.3
2022-09-14	Follow up US	12326380	Finalized	present	1	Sono-5	Phys-4	2022-10-22	85.4	316.8	319.8	71.1	63.5
2022-09-15	Follow up US	12968777	Finalized	present	1	Sono-4	Phys-4	2022-09-17	93.3	355.7	358.7	73.6	63.7
2022-09-15	Comp Detailed US	12737790	Finalized	present	1	Sono-4	Phys-4	2023-01-22	53.3	199.3	202.3	40.4	36.6
2022-09-16	Comp Detailed US	12108968	Finalized	present	1	Sono-2	Phys-2	2023-02-06	45.7	171.6	173.6	34.8	32.1
2022-09-16	Comp Detailed US	12743786	Finalized	present	1	Sono-2	Phys-2	2023-02-14	43.3	160.2	159.2	26.7	25.5
2022-09-16	Comp Detailed US	12607283	Finalized	present	1	Sono-4	Phys-4	2023-01-18	56.3	216.6	217.6	38.1	37.2
2022-09-19	Comp Detailed US	12123984	Finalized	present	1	Sono-4	Phys-3	2023-02-04	44.5	172.7	175.7	33.8	30.4
2022-09-19	Follow up US	13006362	Finalized	present	1	Sono-4	Phys-3	2022-12-17	66.1	257.2	256.2	49.9	45.9
2022-09-19	Comp Detailed US	12745849	Finalized	present	1	Sono-4	Phys-3	2023-01-14	55	211.6	214.6	39.4	37.1
2022-09-19	Follow up US	12036882	Finalized	present	1	Sono-3	Phys-1	2022-11-14	80.7	302.4	303.4	62.4	54.4
2022-09-20	Follow up US	12189690	Finalized	present	1	Sono-8	Phys-5	2022-11-11	80	296	294	68.3	60.4
2022-09-20	Follow up US	12594507	Finalized	present	1	Sono-8	Phys-5	2022-10-16	84.7	326.8	325.8	67.8	60.3
2022-09-20	Follow up US	12408114	Finalized	present	1	Sono-4	Phys-3	2022-10-26	80.4	318.6	315.6	65.6	59.2
2022-09-21	Follow up US	11954649	Finalized	present	1	Sono-8	Phys-5	2022-11-15	80.2	303.9	301.9	64.8	58.8
2022-09-21	Follow up US	12029555	Finalized	present	1	Sono-8	Phys-5	2022-11-14	86.5	320.5	320.5	65.2	55.4
2022-09-22	Follow up US	12527683	Finalized	present	1	Sono-4	Phys-3	2022-12-12	67.9	267.4	264.4	54.2	48.8
2022-09-22	Follow up US	12509587	Finalized	present	1	Sono-8	Phys-5	2022-10-19	91.3	333.9	331.9	74.7	62.1
2022-09-22	Follow up US	12589415	Finalized	present	1	Sono-5	Phys-4	2022-11-28	68.9	262.8	259.8	53.4	47.7
2022-09-22	Comp Detailed US	12770324	Finalized	present	1	Sono-3	Phys-2	2022-11-27	72.4	267.6	264.6	54.3	47.7
2022-09-22	Comp Detailed US	12762795	Finalized	present	1	Sono-2	Phys-2	2023-01-14	59	231.2	231.2	43.7	41.7
2022-09-22	Follow up US	12526484	Finalized	present	1	Sono-4	Phys-3	2022-10-07	89.6	337.1	337.1	74.6	66.4
2022-09-22	Comp Detailed US	12839675	Finalized	present	1	Sono-8	Phys-5	2023-01-20	61.4	226.3	225.3	42.6	41
2022-09-23	Follow up US	12985026	Finalized	present	1	Sono-8	Phys-5	2022-11-29	74.9	283.5	285.5	55.4	51.6
2022-09-23	Follow up US	12479264	Finalized	present	1	Sono-8	Phys-5	2022-11-16	74.2	296.6	293.6	60.7	55.8
2022-09-23	Fetal Echo	12978042	Finalized	present	1	Sono-8	Phys-5	2022-12-02	78.7	284.6	282.6	55.3	52.5
2022-09-26	Follow up US	13163038	Finalized	present	1	Sono-4	Phys-3	2022-11-21	78.1	304.9	304.9	63.9	58.8
2022-09-26	Comp Detailed US	12626749	Finalized	present	1	Sono-8	Phys-5	2023-02-20	44.4	162.5	162.5	29.1	30.1
2022-09-26	Fetal Echo	13089555	Finalized	present	1	Sono-4	Phys-3	2023-01-20	63.2	236	235	43.5	40.7
2022-09-26	Follow up US	11696327	Finalized	present	1	Sono-8	Phys-5	2022-11-10	83.3	317.7	320.7	62.2	55.1
2022-09-27	Follow up US	12587290	Finalized	present	1	Sono-4	Phys-3	2023-01-12	64.1	240.5	237.5	43.3	42.1
2022-09-27	Comp Detailed US	13128529	Finalized	present	1	Sono-4	Phys-3	2022-11-17	85.2	325	324	62.6	55.3
2022-09-27	Follow up US	13125758	Finalized	present	1	Sono-3	Phys-1	2023-01-23	53.7	200.8	197.8	38.7	36.8
2022-09-27	Comp Basic US	12837370	Finalized	present	1	Sono-8	Phys-5	2023-02-05	51.9	191.4	191.4	37.2	35.4
2022-09-27	Comp Detailed US	12932041	Finalized	present	1	Sono-8	Phys-5	2022-12-06	82.4	300.4	301.4	57.7	51.5
2022-09-27	Follow up US	13215729	Finalized	present	1	Sono-4	Phys-3	2022-12-12	77.5	294.8	296.8	54.5	51.6
2022-09-28	Follow up US	12637431	Finalized	present	1	Sono-4	Phys-3	2022-10-27	89.7	326.2	324.2	70.4	61.5
2022-09-28	Follow up US	12696751	Finalized	present	1	Sono-4	Phys-3	2022-10-20	98.5	338.7	341.7	64.9	61.8
2022-09-28	Follow up US	13146472	Finalized	present	1	Sono-8	Phys-5	2022-10-21	90.2	329.6	331.6	70	59.8
2022-09-28	Follow up US	12158276	Finalized	present	1	Sono-8	Phys-5	2022-12-15	72	268	267	55.8	52.1
2022-09-29	Follow up US	12700422	Finalized	present	2	Sono-2	Phys-1	2023-01-20	59.6	220.6	218.6	42.1	39.2
2022-09-29	Follow up US	13164456	Finalized	present	1	Sono-4	Phys-3	2023-01-28	51.9	215.8	217.8	39	36.4
2022-09-29	Follow up US	12830007	Finalized	present	1	Sono-8	Phys-5	2022-11-14	87	323.8	325.8	67.1	57.5
2022-09-29	Comp Detailed US	12386376	Finalized	present	1	Sono-2	Phys-1	2023-03-01	44.5	164.5	163.5	28.5	26.8
2022-09-29	Follow up US	12611550	Finalized	present	1	Sono-2	Phys-1	2022-12-01	74.8	302.5	301.5	59.4	56.3
2022-09-29	Comp Basic US	13128918	Finalized	present	1	Sono-2	Phys-1	2022-10-30	82.5	319.5	319.5	69.2	59
2022-09-30	Follow up US	12766315	Finalized	present	1	Sono-8	Phys-5	2022-11-23	84.9	312.1	309.1	64.3	56.6
2022-09-30	Follow up US	12650876	Finalized	present	2	Sono-4	Phys-3	2022-12-07	74.2	278	280	53.9	54.8
2022-09-30	Comp Detailed US	13186726	Finalized	present	1	Sono-4	Phys-3	2022-10-11	93.2	356.1	355.1	72	65.3
2022-10-03	F/U Fetal Echo	13133666	Finalized	present	1	Sono-8	Phys-5	2022-12-22	75.6	277.5	280.5	55.5	52.2
2022-10-03	Comp Detailed US	12930085	Finalized	present	1	Sono-8	Phys-5	2023-01-21	62.4	230.5	233.5	43.9	41.3
2022-10-04	Follow up US	12973299	Finalized	present	1	Sono-8	Phys-5	2022-11-27	74.7	286.4	288.4	60.7	54.4
2022-10-04	Follow up US	12750046	Finalized	present	1	Sono-2	Phys-2	2022-10-29	88.4	323.9	325.9	69.4	60.9
2022-10-04	Comp Detailed US	12838131	Finalized	present	1	Sono-8	Phys-5	2023-02-19	42.5	166.1	165.1	31.5
2022-10-04	Follow up US	13006751	Finalized	present	1	Sono-3	Phys-2	2022-10-27	90	328.8	331.8	72.1	62.7
2022-10-04	Follow up US	13366536	Finalized	present	1	Sono-8	Phys-5	2022-10-23	92.2	326.5	328.5	71	60.3
2022-10-04	Follow up US	11540225	Finalized	present	1	Sono-3	Phys-2	2022-11-25	79.5	297.5	298.5	62.4	55.8
2022-10-04	Fetal Echo	12832117	Finalized	present	1	Sono-3	Phys-2	2023-01-23	61.5	222.3	224.3	44.3	42.2
2022-10-05	Follow up US	11532467	Finalized	present	1	Sono-8	Phys-5	2022-11-29	83.8	302.3	304.3	62	53.8
2022-10-05	Comp Detailed US	13198689	Finalized	present	1	Sono-5	Phys-4	2023-01-19	57.9	220	217	46.2	42.3
2022-10-05	Comp Detailed US	12950112	Finalized	present	1	Sono-4	Phys-3	2023-02-23	41.8	171.5	171.5	31.6	31.7
2022-10-05	Follow up US	12177883	Finalized	present	1	Sono-5	Phys-4	2022-12-25	76.1	275.6	273.6	52.7	45.9
2022-10-05	Fetal Echo	12673757	Finalized	present	1	Sono-8	Phys-5	2022-12-01	82.8	302.4	299.4	61.9	55.3
2022-10-06	Follow up US	13445603	Finalized	present	1	Sono-4	Phys-3	2023-02-13	47.9	193.7	191.7	36	33.9
2022-10-06	Follow up US	12885606	Finalized	present	1	Sono-3	Phys-1	2022-10-26	85	321.4	318.4	70.2	60
2022-10-06	Comp Detailed US	13096470	Finalized	present	1	Sono-3	Phys-1	2023-01-16	68.4	253	252	49.7	42.5
2022-10-06	Comp Basic US	13205020	Finalized	present	1	Sono-4	Phys-3	2023-03-13	35.4	144.9	145.9	25.3	22.8
2022-10-06	Follow up US	12923035	Finalized	present	1	Sono-8	Phys-5	2023-01-10	63.2	234.7	234.7	46.1	42.8
2022-10-07	Follow up US	13423065	Finalized	present	1	Sono-8	Phys-5	2022-10-29	90.1	343	341	71.1	60.9
2022-10-07	Follow up US	12830640	Finalized	present	1	Sono-4	Phys-4	2022-10-27	87.9	330.8	328.8	68	58.4
2022-10-07	Follow up US	12790217	Finalized	present	1	Sono-8	Phys-5	2022-11-25	89.6	316	316	66.9	54.9
2022-10-10	Follow up US	13331598	Finalized	present	1	Sono-5	Phys-2	2022-11-13	87.2	307.7	310.7	66.1	58.4
2022-10-10	Fetal Echo	12338802	Finalized	present	1	Sono-8	Phys-5	2023-01-01	73.6	261.9	261.9	51.8	46.3
2022-10-10	Follow up US	12904906	Finalized	present	1	Sono-5	Phys-1	2022-11-25	92.7	336.6	336.6	62.3	54.4
2022-10-10	Follow up US	13025856	Finalized	present	1	Sono-5	Phys-2	2022-12-05	79.6	301.1	304.1	63.6	54.2
2022-10-11	Comp Basic US	13152385	Finalized	present	1	Sono-3	Phys-2	2022-11-07	86.4	313	315	65.3	59.3
2022-10-11	Follow up US	13526836	Finalized	present	1	Sono-8	Phys-5	2022-10-16	90.7	334.8	332.8	72.7	63.4
2022-10-11	Follow up US	12887067	Finalized	present	2	Sono-2	Phys-2	2022-11-17	85.1	312.7	311.7	66.2	56.6
2022-10-11	Comp Detailed US	13283814	Finalized	present	1	Sono-2	Phys-2	2023-01-15	65.9	251.4	252.4	50	47
2022-10-11	Comp Detailed US	13440382	Finalized	present	1	Sono-2	Phys-2	2023-03-01	47.1	173.5	171.5	32.1	29.3
2022-10-11	Follow up US	12886700	Finalized	present	2	Sono-2	Phys-2	2022-11-17	84.6	317.3	318.3	67.8	57
2022-10-11	Comp Detailed US	12929303	Finalized	present	1	Sono-4	Phys-3	2023-02-27	45	169.9	167.9	30.5	27.6
2022-10-12	Comp Detailed US	13505317	Finalized	present	1	Sono-4	Phys-3	2023-01-02	70.5	268.8	271.8	56.3	51.3
2022-10-12	Follow up US	12933428	Finalized	present	2	Sono-4	Phys-3	2022-12-19	77.6	292.4	292.4	57.1	50
2022-10-12	Comp Detailed US	13401023	Finalized	present	1	Sono-5	Phys-2	2023-02-15	51.9	201.7	202.7	40.4	36.3
2022-10-12	Follow up US	12970627	Finalized	present	1	Sono-8	Phys-5	2022-12-05	76.3	283.8	286.8	64.7	52.7
2022-10-12	Follow up US	12798660	Finalized	present	1	Sono-8	Phys-5	2023-02-02	56.8	218.8	220.8	44	38.6
2022-10-12	Follow up US	13504732	Finalized	present	1	Sono-4	Phys-3	2022-11-15	94.9	344.3	345.3	66.9	58.4
2022-10-13	Follow up US	13129034	Finalized	present	1	Sono-2	Phys-2	2023-01-16	70.1	254.1	251.1	49.5	43
2022-10-13	Comp Detailed US	13087839	Finalized	present	1	Sono-5	Phys-1	2023-03-11	40.8	150.9	153.9	26.5	26.8
2022-10-13	Follow up US	13460620	Finalized	present	1	Sono-8	Phys-5	2022-11-29	82.1	305.8	304.8	62.1	55.9
2022-10-13	Follow up US	12390433	Finalized	present	1	Sono-3	Phys-2	2022-11-23	84.2	293	291	61.5	56
2022-10-13	Comp Detailed US	13283791	Finalized	present	1	Sono-8	Phys-5	2023-02-22	48.9	188.5	185.5	33.8	30.9
2022-10-14	Follow up US	13184518	Finalized	present	1	Sono-2	Phys-2	2022-11-21	82.1	304.9	307.9	69.7	58
2022-10-14	Comp Detailed US	13114144	Finalized	present	1	Sono-3	Phys-2	2023-02-21	51.4	191.2	189.2	36.4	35.3
2022-10-14	Follow up US	13009161	Finalized	present	1	Sono-8	Phys-5	2022-11-08	88.1	321	322	67.2	58.8
2022-10-14	Follow up US	12554832	Finalized	present	1	Sono-8	Phys-5	2022-12-03	78.4	304.1	305.1	61	55.2
2022-10-17	Follow up US	13329476	Finalized	present	1	Sono-8	Phys-5	2023-01-11	68.6	254.2	252.2	50.8	44.7
2022-10-17	Follow up US	13329657	Finalized	present	1	Sono-8	Phys-5	2022-12-06	90.9	332.9	332.9	67.8	60.8
2022-10-17	Follow up US	13197725	Finalized	present	2	Sono-4	Phys-3	2022-12-18	77	288.2	287.2	58.7	53.2
2022-10-17	Follow up US	12946648	Finalized	present	1	Sono-4	Phys-3	2023-01-02	77.7	282.1	282.1	60.6	54.2
2022-10-17	Comp Detailed US	12659650	Finalized	present	1	Sono-4	Phys-3	2023-03-04	45.4	179.4	177.4	32	31.2
2022-10-17	Comp Detailed US	12595780	Finalized	present	1	Sono-3	Phys-2	2023-03-13	46.6	171.4	170.4	28.3	29.7
2022-10-18	Follow up US	13654845	Finalized	present	1	Sono-5	Phys-2	2023-01-08	71.5	256.3	256.3	48.6	44.7
2022-10-18	Comp Detailed US	13500777	Finalized	present	1	Sono-4	Phys-3	2023-02-22	51.9	194.6	194.6	37	34.8
2022-10-18	Follow up US	13053894	Finalized	present	1	Sono-4	Phys-3	2023-02-04	56.4	228.1	225.1	41.7	38.5
2022-10-18	Follow up US	13716737	Finalized	present	1	Sono-5	Phys-2	2023-01-16	71.9	255.1	255.1	49.5	43.4
2022-10-18	Comp Detailed US	13113297	Finalized	present	1	Sono-8	Phys-5	2023-03-08	42.9	165.7	164.7	31.9	28.8
2022-10-18	Comp Detailed US	13200216	Revised report	present	1	Sono-8	Phys-5	2023-02-26	48.6	185	188	32.9	33.9
2022-10-18	Comp Detailed US	13187843	Finalized	present	1	Sono-3	Phys-1	2023-01-29	63.7	246.3	244.3	45.4	44.7
2022-10-19	Comp Detailed US	13004129	Finalized	present	1	Sono-4	Phys-3	2023-03-14	43.9	169.9	170.9	31.3	30
2022-10-19	Follow up US	13498688	Finalized	present	1	Sono-8	Phys-5	2022-11-14	97.1	352.8	353.8	69.5	63
2022-10-19	Comp Detailed US	13498222	Finalized	present	1	Sono-8	Phys-5	2023-03-08	45.8	174.8	176.8	31.7	30.2
2022-10-19	Follow up US	13291419	Finalized	present	1	Sono-8	Phys-5	2022-12-05	79.8	301.7	302.7	63	53.4
2022-10-19	Comp Detailed US	13738353	Finalized	present	1	Sono-8	Phys-5	2023-02-02	66.1	235.2	234.2	47.6	44.6
2022-10-19	Follow up US	13322229	Finalized	present	1	Sono-5	Phys-2	2022-11-19	89.9	332.6	331.6	60.9	53.9
2022-10-20	Comp Detailed US	13396858	Finalized	present	1	Sono-3	Phys-1	2023-02-12	57.6	209.7	212.7	41.2	38.1
2022-10-20	Comp Detailed US	13458705	Finalized	present	2	Sono-3	Phys-2	2023-01-13	63.8	252	252	48	46
2022-10-20	Follow up US	13081770	Finalized	present	1	Sono-4	Phys-3	2023-02-06	66.9	238.6	241.6	46.5	44.2
2022-10-20	Comp Detailed US	13506724	Finalized	present	1	Sono-2	Phys-2	2023-03-11	45.7	169.7	166.7	32.3	32.2
2022-10-20	Comp Detailed US	13248681	Finalized	present	1	Sono-2	Phys-1	2023-03-05	48.7	191.4	193.4	34.9
2022-10-20	Follow up US	13313486	Finalized	present	1	Sono-4	Phys-3	2022-12-18	85.1	311.9	308.9	59	52.7
2022-10-21	Comp Detailed US	13444317	Finalized	present	1	Sono-3	Phys-2	2023-03-11	44.9	169.1	168.1	31	30.5
2022-10-21	Follow up US	13821128	Finalized	present	1	Sono-2	Phys-1	2022-12-12	78.1	298.1	298.1	62.1	54
2022-10-24	Comp Detailed US	12893529	Finalized	present	1	Sono-6	Phys-3	2023-03-23	44.4	164.1	161.1	28.6	27.4
2022-10-24	Follow up US	13273390	Finalized	present	1	Sono-6	Phys-3	2023-02-08	62.3	230.9	227.9	47.7	42
2022-10-24	Comp Detailed US	13563352	Finalized	present	1	Sono-5	Phys-2	2023-03-11	50.5	187	189	34.8	31.8
2022-10-24	Comp Detailed US	12822716	Finalized	present	1	Sono-6	Phys-3	2023-03-09	48.3	179.2	179.2	31.9	31.5
2022-10-24	Follow up US	13455495	Finalized	present	1	Sono-5	Phys-2	2022-12-30	79.8	293.2	292.2	57	53
2022-10-24	Follow up US	13811299	Finalized	present	1	Sono-5	Phys-2	2022-12-25	78.5	301.6	304.6	63.6	55.3
2022-10-25	Follow up US	13414073	Finalized	present	1	Sono-5	Phys-2	2022-12-29	75.9	283.1	282.1	52.8	48
2022-10-25	Follow up US	13751101	Finalized	present	1	Sono-4	Phys-4	2023-01-08	73.3	287.9	284.9	58.8	51.6
2022-10-25	Follow up US	12654616	Finalized	present	1	Sono-8	Phys-5	2022-11-21	91.4	351.8	353.8	72.5	63.5
2022-10-25	Comp Detailed US	13622944	Finalized	present	1	Sono-6	Phys-3	2023-03-13	45.6	175.8	173.8	36.4	33.6
2022-10-25	Comp Detailed US	13694464	Finalized	present	1	Sono-5	Phys-2	2022-11-09	92.4	337.2	337.2	68.2	59.1
2022-10-25	Comp Detailed US	13755738	Finalized	present	1	Sono-6	Phys-3	2023-02-14	54.8	204.3	201.3	42
2022-10-25	Follow up US	13221763	Finalized	present	1	Sono-4	Phys-4	2022-11-25	84.9	319.3	322.3	62.1	58.5
2022-10-26	Comp Detailed US	13841326	Finalized	present	1	Sono-8	Phys-5	2023-03-19	47	175.8	174.8	35.3	34.1
2022-10-26	Comp Detailed US	13102481	Finalized	present	1	Sono-8	Phys-5	2023-03-23	43.9	162.2	165.2	29.3	29
2022-10-26	F/U Fetal Echo	12055013	Finalized	present	1	Sono-8	Phys-5	2022-11-23	86.3	318.4	319.4	67.6
2022-10-26	Fetal Echo	13617122	Finalized	present	1	Sono-8	Phys-5	2023-02-02	64.1	246.3	244.3	46.8	42.5
2022-10-26	Comp Detailed US	13744746	Finalized	present	1	Sono-5	Phys-2	2023-02-24	58.1	220.8	218.8	42.7	39.7
2022-10-26	Comp Detailed US	13541901	Finalized	present	1	Sono-4	Phys-4	2023-02-27	51.5	206.6	207.6	39.5	37.4
2022-10-27	Follow up US	13283280	Finalized	present	1	Sono-8	Phys-5	2022-12-15	80.7	303.1	302.1	64.5	57.5
2022-10-27	Follow up US	13862571	Finalized	present	1	Sono-5	Phys-2	2022-11-19	94.8	344.2	347.2	70.3	60.6
2022-10-27	Follow up US	13884054	Finalized	present	1	Sono-6	Phys-3	2023-02-19	59.4	233.4	231.4	40.8	40.2
2022-10-27	Follow up US	13571762	Finalized	present	1	Sono-6	Phys-3	2022-12-19	81.6	320.2	318.2	68.7	60.5
2022-10-27	Comp Detailed US	13890038	Finalized	present	1	Sono-8	Phys-5	2022-12-27	76.9	289	292	57.5	50.4
2022-10-28	Comp Detailed US	12707060	Finalized	present	1	Sono-8	Phys-5	2023-03-15	48.9	182.6	185.6	31.2	31.6
2022-10-28	Follow up US	13808595	Finalized	present	1	Sono-5	Phys-2	2023-02-21	59.6	220.1	219.1	42.9	37.8
2022-10-28	Follow up US	13505518	Finalized	present	1	Sono-5	Phys-2	2022-12-11	82.1	303	300	66.4	58.9
2022-10-31	Follow up US	13565288	Finalized	present	1	Sono-3	Phys-2	2022-12-18	83.3	299.4	301.4	63.8	57
2022-10-31	Comp Detailed US	13623578	Finalized	present	1	Sono-4	Phys-5	2022-12-12	80	316.2	317.2	66.3	57.3
2022-10-31	Comp Detailed US	13590362	Finalized	present	1	Sono-4	Phys-5	2023-03-25	45	176.8	174.8	34	29.9
2022-10-31	Follow up US	13049958	Finalized	present	1	Sono-5	Phys-2	2022-12-09	83.4	303	301	66.7	59.8
2022-10-31	Follow up US	13983041	Finalized	present	1	Sono-5	Phys-2	2023-01-09	82.3	302.7	303.7	58.4	51
2022-10-31	Follow up US	13624028	Finalized	present	1	Sono-8	Phys-5	2023-02-05	64.5	246.1	249.1	48	45.5
2022-10-31	Comp Detailed US	13622365	Finalized	present	1	Sono-4	Phys-5	2022-11-06	90.4	330	331	75.2	62.9
2022-10-31	Follow up US	13809143	Finalized	present	1	Sono-4	Phys-5	2022-12-02	80.9	311.8	312.8	65.8	57.8
2022-11-01	Comp Detailed US	13360505	Finalized	present	1	Sono-8	Phys-5	2023-03-17	45.2	170.1	171.1	32.8	28.6
2022-11-01	Comp Detailed US	13706163	Finalized	present	1	Sono-4	Phys-4	2022-12-25	81.8	303.8	304.8	63.8	59
2022-11-01	Comp Detailed US	13489168	Finalized	present	1	Sono-8	Phys-5	2023-03-15	49.2	181.4	182.4	34.4	35.3
2022-11-01	Comp Detailed US	13697282	Finalized	present	1	Sono-4	Phys-4	2023-02-27	54	218.9	215.9	38.7	36.4
2022-11-01	Follow up US	13529212	Finalized	present	1	Sono-4	Phys-4	2022-11-16	95.3	357.6	358.6	73	63.4
2022-11-02	Follow up US	12534449	Finalized	present	1	Sono-8	Phys-5	2022-12-28	79.3	287.7	288.7	64.4	55.7
2022-11-02	Follow up US	13589926	Finalized	present	1	Sono-3	Phys-2	2023-02-12	61.2	230.7	229.7	45.4	40.7
2022-11-03	Comp Detailed US	13838799	Finalized	present	1	Sono-4	Phys-4	2023-03-12	46.5	176.6	177.6	37.2	36.6
2022-11-03	Comp Detailed US	13666463	Finalized	present	1	Sono-5	Phys-4	2023-03-17	51.8	190.5	191.5	34.9	33.8
2022-11-03	Follow up US	13625333	Finalized	present	1	Sono-8	Phys-5	2023-01-12	72.9	269.9	271.9	55.6	48.8
2022-11-03	Fetal Echo	12784780	Finalized	present	1	Sono-8	Phys-5	2022-11-25	87	327.2	329.2	71	63
2022-11-03	Comp Detailed US	13033471	Finalized	present	1	Sono-5	Phys-4	2023-03-27	46.2	173.6	172.6	31.8	30
2022-11-04	Follow up US	14101073	Finalized	present	1	Sono-8	Phys-5	2022-12-26	84.1	310.3	309.3	63.5	57.4
2022-11-04	Follow up US	13427396	Finalized	present	1	Sono-8	Phys-5	2022-11-29	92.8	341.5	339.5	70.2	62.2
2022-11-07	Follow up US	12274943	Finalized	present	1	Sono-8	Phys-5	2023-01-01	80.4	304.4	301.4	66.8	57.6
2022-11-07	Comp Detailed US	13631687	Finalized	present	1	Sono-3	Phys-1	2023-03-01	60.4	219.9	219.9	40.1	38.9
2022-11-08	Follow up US	14142309	Finalized	present	1	Sono-8	Phys-5	2022-12-06	87.2	328.3	328.3	69.5	59.9
2022-11-08	Comp Detailed US	13699261	Finalized	present	1	Sono-3	Phys-2	2023-03-28	45.7	181.1	181.1	33.8
2022-11-08	Follow up US	13924285	Finalized	present	1	Sono-8	Phys-5	2023-01-14	74.3	293.8	294.8	59.9	53.8
2022-11-08	Follow up US	13557349	Finalized	present	1	Sono-3	Phys-2	2023-01-28	76.1	290.3	290.3	54.1	50.6
2022-11-09	Comp Detailed US	13779626	Finalized	present	1	Sono-8	Phys-5	2023-02-21	62.5	224	221	44	41.4
2022-11-09	Follow up US	13600946	Finalized	present	1	Sono-3	Phys-2	2023-01-01	80.1	292.8	292.8	62.1	52.7
2022-11-09	Comp Detailed US	13605219	Finalized	present	1	Sono-3	Phys-1	2023-03-24	50	192.1	194.1	32.9	33.1
2022-11-09	Follow up US	14040243	Finalized	present	2	Sono-3	Phys-1	2022-12-27	76.5	295.8	297.8	63.7	52.5
2022-11-09	Follow up US	14039961	Finalized	present	2	Sono-3	Phys-1	2022-12-27	83.4	299.2	302.2	65.9	55.5
2022-11-10	Comp Detailed US	13922645	Finalized	present	1	Sono-5	Phys-4	2023-03-22	50.9	182.2	183.2	31.5	30.6
2022-11-10	Fetal Echo	13567031	Finalized	present	1	Sono-2	Phys-1	2023-02-23	62.7	229.2	226.2	43	41.5
2022-11-10	Comp Detailed US	14212670	Finalized	present	1	Sono-5	Phys-4	2023-03-04	60	229.7	231.7	41.6	38.1
2022-11-10	Comp Basic US	13823293	Finalized	present	1	Sono-2	Phys-1	2023-04-23	35.2	136	134	22.8	21.8
2022-11-11	Follow up US	14239216	Finalized	present	1	Sono-6	Phys-4	2023-02-24	62.8	240.2	243.2	47.7	44.1
2022-11-14	Follow up US	12992478	Finalized	present	1	Sono-8	Phys-5	2023-02-05	75.3	279.7	280.7	57.9	49
2022-11-14	Follow up US	13871094	Finalized	present	1	Sono-6	Phys-3	2023-01-06	75.2	269.5	267.5	51.4	44.8
2022-11-14	Follow up US	14166719	Finalized	present	1	Sono-6	Phys-3	2023-02-04	74.7	261.7	258.7	49.5	45.3
2022-11-14	Comp Detailed US	13516757	Finalized	present	1	Sono-6	Phys-3	2023-04-16	41.7	158.1	161.1	26.5	28.2
2022-11-15	Comp Detailed US	14002537	Finalized	present	1	Sono-2	Phys-1	2023-03-28	50.6	184.8	182.8	37.2	33.4
2022-11-15	Follow up US	13696249	Finalized	present	1	Sono-6	Phys-3	2023-01-28	82	280.8	281.8	54.6	50
2022-11-15	Comp Detailed US	13745001	Finalized	present	1	Sono-6	Phys-3	2023-03-31	47.6	180.7	177.7	33.3	32.7
2022-11-15	Follow up US	13776767	Finalized	present	1	Sono-2	Phys-1	2022-12-11	86.9	317	317	68.8	61
2022-11-15	Follow up US	14212482	Finalized	present	1	Sono-8	Phys-5	2022-12-09	88.9	331	329	69.5	59
2022-11-16	Follow up US	14225391	Finalized	present	1	Sono-8	Phys-5	2023-01-10	76.3	289.5	286.5	59.5
2022-11-16	Follow up US	14300248	Finalized	present	1	Sono-6	Phys-3	2022-12-15	91.4	336.8	335.8	68.1	58.2
2022-11-16	Comp Basic US	14324863	Finalized	present	1	Sono-3	Phys-1	2023-04-22	39.9	148	149	23.2	23
2022-11-16	Comp Detailed US	14204632	Finalized	present	1	Sono-6	Phys-3	2023-01-02	87.7	314.5	312.5	61.3	55.3
2022-11-16	Comp Detailed US	14219279	Finalized	present	1	Sono-6	Phys-3	2023-03-13	56	211.9	211.9	40.1	37.8
2022-11-17	Comp Detailed US	13948344	Finalized	present	1	Sono-6	Phys-3	2023-04-04	47.2	180.7	177.7	33.8	32.7
2022-11-17	Follow up US	14214881	Finalized	present	1	Sono-4	Phys-4	2023-02-10	65	257.3	255.3	50.3	45
2022-11-17	Follow up US	14099672	Finalized	present	1	Sono-6	Phys-3	2022-12-28	84.3	299.9	298.9	68.3	58.2
2022-11-17	Follow up US	14056417	Finalized	present	1	Sono-8	Phys-5	2022-12-11	88.6	327.8	325.8	72.3	59.7
2022-11-17	F/U Fetal Echo	13935877	Finalized	present	1	Sono-8	Phys-5	2023-02-02	74.2	287.9	288.9	54.8	48.7
2022-11-17	Follow up US	13763573	Finalized	present	1	Sono-6	Phys-3	2023-03-22	53.6	199.1	201.1	42.9	39.2
2022-11-18	Comp Detailed US	13013166	Finalized	present	1	Sono-6	Phys-3	2023-04-08	46.9	175.4	173.4	31.5	32.1
2022-11-18	Comp Detailed US	14391475	Finalized	present	1	Sono-5	Phys-1	2023-04-11	46.6	167.5	169.5	30.8	28.4
2022-11-18	Follow up US	14315483	Finalized	present	1	Sono-1	Phys-1	2022-12-26	85.9	318.6	319.6	67.8	59
2022-11-21	Follow up US	14441249	Finalized	present	1	Sono-8	Phys-5	2022-12-11	88.1	322	319	70.6	59.1
2022-11-21	Follow up US	14014364	Finalized	present	1	Sono-3	Phys-2	2023-03-01	64.7	248.2	247.2	51	45.2
2022-11-21	Comp Detailed US	13977764	Finalized	present	1	Sono-5	Phys-2	2023-03-20	55.3	215	215	39.9	39.4
2022-11-21	Follow up US	13953514	Finalized	present	1	Sono-3	Phys-2	2022-12-19	85.4	321	321	69.5	58.8
2022-11-21	Follow up US	13994495	Finalized	present	2	Sono-3	Phys-1	2023-01-31	67.5	268.4	269.4	56.6	50.5
2022-11-22	Comp Detailed US	14176779	Finalized	present	1	Sono-5	Phys-2	2023-04-12	50.8	181.3	181.3	32.8	33.6
2022-11-22	Follow up US	14439179	Finalized	present	1	Sono-6	Phys-3	2023-03-05	65.4	252.2	253.2	50.4	46.7
2022-11-22	Follow up US	13930592	Finalized	present	1	Sono-5	Phys-2	2023-01-24	79.6	292.9	290.9	56.3	53.3
2022-11-22	Follow up US	13929429	Finalized	present	1	Sono-5	Phys-2	2023-01-03	88.5	320.5	322.5	64	54.9
2022-11-22	Follow up US	13842032	Finalized	present	1	Sono-3	Phys-2	2023-01-07	77.5	281.3	283.3	62	54.8
2022-11-23	Comp Detailed US	14492728	Finalized	present	1	Sono-8	Phys-5	2023-01-18	86.8	324.7	327.7	64.7	56.1
2022-11-23	Follow up US	13942989	Finalized	present	1	Sono-3	Phys-1	2023-02-01	78.1	290	287	58.2	51.3
2022-11-23	Follow up US	13939100	Finalized	present	1	Sono-5	Phys-2	2022-12-17	90.6	327	329	69.7	61.1
2022-11-28	Follow up US	14093881	Finalized	present	1	Sono-3	Phys-2	2023-01-14	78.9	314.2	312.2	60.8	53.6
2022-11-28	Comp Basic US	13748154	Finalized	present	1	Sono-8	Phys-5	2023-04-25	44.7	163.4	163.4	28.4	29.4
2022-11-28	Follow up US	14032559	Finalized	present	1	Sono-3	Phys-2	2023-03-19	60	216.8	217.8	41.1	39.5
2022-11-28	Follow up US	13366391	Finalized	present	1	Sono-8	Phys-5	2023-01-21	84.4	314.3	317.3	67.1	59
2022-11-29	Follow up US	14154170	Finalized	present	1	Sono-5	Phys-5	2022-12-25	88.9	340.1	340.1	71.7	65.2
2022-11-29	Follow up US	13414304	Finalized	present	1	Sono-8	Phys-5	2023-02-19	70.7	257.4	258.4	51.1	46
2022-11-29	Follow up US	14338410	Finalized	present	1	Sono-8	Phys-5	2022-12-27	88.8	328.1	329.1	63.3
2022-11-29	Follow up US	14310708	Finalized	present	1	Sono-5	Phys-5	2023-02-26	65.8	249.5	246.5	48	43.1
2022-11-30	Follow up US	13755405	Finalized	present	1	Sono-8	Phys-5	2022-12-21	85.7	328.3	327.3	78.1	66.1
2022-11-30	Follow up US	14492804	Finalized	present	1	Sono-5	Phys-5	2023-01-27	81.1	286.8	288.8	61.8	53.5
2022-11-30	Follow up US	14609605	Finalized	present	1	Sono-8	Phys-5	2022-12-23	86.2	305.9	303.9	68.4	58.5
2022-11-30	Comp Detailed US	14205804	Finalized	present	1	Sono-4	Phys-4	2023-02-15	72.1	276.9	274.9	54	46.9
2022-11-30	Follow up US	13593537	Finalized	present	1	Sono-4	Phys-4	2023-01-25	76.9	295.6	294.6	61.8	53.8
2022-12-01	Comp Detailed US	14463007	Finalized	present	1	Sono-8	Phys-5	2023-04-18	51.9	188.5	189.5	36.1	32.6
2022-12-01	Comp Basic US	14229259	Finalized	present	1	Sono-8	Phys-5	2023-04-12	49.4	179.4	178.4	35.9	34
2022-12-01	Follow up US	14410441	Finalized	present	1	Sono-4	Phys-4	2022-12-18	87.2	319.1	316.1	72.1	59
2022-12-01	Comp Detailed US	14337302	Finalized	present	1	Sono-8	Phys-5	2023-01-23	82.2	319.5	322.5	63.7	56.7
2022-12-01	Follow up US	14236196	Finalized	present	2	Sono-5	Phys-5	2023-02-16	71.8	262.3	262.3	57.7	52.7
2022-12-01	Follow up US	14262493	Finalized	present	1	Sono-5	Phys-5	2022-12-31	79.4	318.9	315.9	71.9	60.5
2022-12-02	Follow up US	14034396	Finalized	present	1	Sono-5	Phys-5	2023-01-03	87.5	346.1	343.1	67.3	61.2
2022-12-02	Follow up US	14066991	Finalized	present	1	Sono-3	Phys-2	2022-12-31	87.7	310.8	309.8	69.8	61.5
2022-12-02	Follow up US	14595284	Finalized	present	1	Sono-6	Phys-5	2022-12-25	92.3	326.1	326.1	65.5	56.9
2022-12-02	Follow up US	14441861	Finalized	present	1	Sono-5	Phys-5	2023-01-28	79.2	306.4	307.4	56.3	52.5
2022-12-05	Follow up US	14679876	Finalized	present	1	Sono-8	Phys-5	2022-12-31	91.7	328.1	329.1	72.4	64.2
2022-12-05	Comp Detailed US	14546454	Finalized	present	1	Sono-3	Phys-1	2023-04-24	47.4	176	179	34.2	33.4
2022-12-05	Follow up US	14139436	Finalized	present	1	Sono-3	Phys-2	2023-01-25	74	293.2	295.2	59.2	55.1
2022-12-05	Comp Basic US	14297849	Finalized	present	1	Sono-3	Phys-2	2023-05-19	33.9	125.3	128.3	19	21.1
2022-12-06	Follow up US	14711331	Finalized	present	1	Sono-1	Phys-2	2023-01-09	84.8	319.5	321.5	68.6	61
2022-12-06	Comp Detailed US	14481903	Finalized	present	1	Sono-1	Phys-2	2023-04-17	51.9	190.7	187.7	40.9	38.1
2022-12-06	Follow up US	13888912	Finalized	present	1	Sono-3	Phys-1	2023-03-16	61.3	237.1	237.1	44.6	41.4
2022-12-06	Follow up US	14205790	Finalized	present	2	Sono-3	Phys-1	2023-02-03	77	290.4	287.4	57.9	52.5
2022-12-06	Follow up US	14743214	Finalized	present	1	Sono-8	Phys-5	2023-02-16	73.6	293.3	296.3	59.3	52.3
2022-12-06	Comp Detailed US	14382715	Finalized	present	1	Sono-1	Phys-2	2023-04-11	53.4	199.9	197.9	36.2	34.2
2022-12-07	Follow up US	14736992	Finalized	present	1	Sono-8	Phys-5	2023-01-05	84.4	315.4	313.4	71	61.6
2022-12-07	Follow up US	14365650	Finalized	present	1	Sono-1	Phys-4	2023-02-28	71.3	262.8	263.8	53.9	49.8
2022-12-07	Follow up US	14672992	Finalized	present	1	Sono-8	Phys-5	2023-02-02	81.6	307.9	310.9	59.8	53.8
2022-12-07	Comp Detailed US	14405078	Finalized	present	1	Sono-1	Phys-4	2023-02-21	76.7	283.5	280.5	56.2	51.2
2022-12-07	Comp Basic US	14493010	Finalized	present	1	Sono-3	Phys-1	2022-12-30	93.4	348.4	346.4	67.4	61.1
2022-12-07	Comp Basic US	14411851	Finalized	present	1	Sono-1	Phys-4	2023-01-07	89.4	320.4	317.4	69.8	61
2022-12-07	Comp Detailed US	14664140	Finalized	present	1	Sono-6	Phys-3	2023-02-20	78	281.6	282.6	54.5	49.7
2022-12-07	Comp Detailed US	14563367	Finalized	present	1	Sono-1	Phys-4	2023-02-16	73.9	272.5	269.5	56.1	52.2
2022-12-07	Follow up US	14262913	Finalized	present	1	Sono-2	Phys-4	2023-02-15	74.9	283.2	284.2	57.3	52.9
2022-12-08	Follow up US	14113106	Finalized	present	1	Sono-6	Phys-3	2023-02-07	75	275.7	276.7	55.2	52.4
2022-12-08	Comp Detailed US	14744507	Finalized	present	1	Sono-6	Phys-3	2023-04-29	45.1	171.7	170.7	28.7	28.3
2022-12-08	Follow up US	14656360	Finalized	present	1	Sono-2	Phys-1	2023-01-10	86	318.3	320.3	68.8	61.6
2022-12-08	Comp Detailed US	14683548	Finalized	present	1	Sono-2	Phys-1	2023-04-21	52.7	188.9	187.9	36.7	33.3
2022-12-08	Follow up US	14408289	Finalized	present	1	Sono-3	Phys-2	2022-12-31	79.5	306	307	69.7	58.9
2022-12-08	Comp Detailed US	14716166	Finalized	present	1	Sono-6	Phys-3	2022-12-25	91.6	325.3	326.3	72.7	61.9
2022-12-09	Follow up US	14246752	Finalized	present	1	Sono-6	Phys-4	2023-03-31	63	233.3	234.3	43.9	40.9
2022-12-09	Follow up US	14842063	Finalized	present	1	Sono-8	Phys-5	2023-03-27	60.1	230.7	231.7	50.4	44.6
2022-12-09	Comp Detailed US	14557388	Finalized	present	1	Sono-1	Phys-2	2023-02-28	65.6	265	268	55.3	52.5
2022-12-12	1st > 10 wks	14798152	Finalized	present	2	Sono-8	Phys-5	2023-06-13	27.8	109.2	106.2	15.3
2022-12-12	Follow up US	14670999	Finalized	present	1	Sono-5	Phys-2	2023-01-30	81	306.5	304.5	64	57.2
2022-12-12	Follow up US	14128623	Finalized	present	1	Sono-8	Phys-5	2023-01-24	85.3	311.5	311.5	61.9	54.7
2022-12-12	Follow up US	14288048	Finalized	present	1	Sono-6	Phys-3	2022-12-29	95	342.4	345.4	68.3	58.3
2022-12-12	Comp Detailed US	14842812	Finalized	present	1	Sono-3	Phys-2	2023-01-08	90.1	332.9	331.9	71.1	62.2
2022-12-12	Follow up US	14431199	Finalized	present	1	Sono-1	Phys-2	2023-01-26	82.1	299.8	302.8	60.4	52.3
2022-12-12	Comp Detailed US	14842699	Finalized	present	1	Sono-3	Phys-2	2023-05-18	35.3	133.8	134.8	26.7	25.3
2022-12-12	Follow up US	14841975	Finalized	present	1	Sono-6	Phys-3	2023-03-16	67.4	245.7	242.7	45.1	42.1
2022-12-13	Follow up US	14270613	Finalized	present	1	Sono-8	Phys-5	2023-01-29	80.7	300.2	302.2	66.5	59.4
2022-12-13	Fetal Echo	14497382	Finalized	present	1	Sono-5	Phys-2	2023-04-11	56.2	217.4	219.4	40	39.7
2022-12-13	Comp Detailed US	14640204	Finalized	present	1	Sono-1	Phys-2	2023-05-02	44.3	165.2	164.2	31	31.2
2022-12-13	Follow up US	14900336	Finalized	present	1	Sono-8	Phys-5	2023-01-30	81.3	311.9	314.9	62.6	55
2022-12-13	Comp Detailed US	14509951	Finalized	present	1	Sono-8	Phys-5	2023-04-27	52.1	198.1	201.1	34.4	33.5
2022-12-14	Comp Detailed US	14474081	Finalized	present	1	Sono-5	Phys-2	2023-04-28	47.3	184.9	184.9	34.4	29.9
2022-12-14	Fetal Echo	14796136	Finalized	present	1	Sono-8	Phys-5	2023-03-08	68.5	256.8	258.8	56.8	47.2
2022-12-14	Follow up US	14706221	Finalized	present	1	Sono-5	Phys-2	2023-03-16	70.9	252.4	255.4	46.3	42.9
2022-12-14	Follow up US	14218766	Finalized	present	1	Sono-3	Phys-1	2023-01-27	83.1	300.7	299.7	63.9	57.9
2022-12-14	Comp Detailed US	14465170	Finalized	present	1	Sono-3	Phys-2	2023-04-22	50.7	192.6	194.6	38.4	34.1
2022-12-14	Follow up US	14482167	Finalized	present	1	Sono-3	Phys-2	2023-01-07	89.3	340.3	339.3	70.2	58.4
2022-12-15	Follow up US	13857717	Finalized	present	1	Sono-6	Phys-3	2023-02-08	85.5	298.9	301.9	62.2	53.6
2022-12-15	Follow up US	14424531	Finalized	present	1	Sono-5	Phys-2	2023-03-15	67	250.7	251.7	51.8	47.1
2022-12-15	Comp Detailed US	14888949	Finalized	present	1	Sono-1	Phys-1	2023-01-31	77.2	283.3	284.3	62.7	52
2022-12-15	Comp Detailed US	14911187	Finalized	present	1	Sono-5	Phys-2	2023-02-08	77.5	291.4	288.4	61.2	51.7
2022-12-15	Follow up US	14444470	Finalized	present	1	Sono-5	Phys-2	2023-03-21	69.3	256.9	253.9	45.9	42.8
2022-12-15	Comp Detailed US	14754595	Finalized	present	1	Sono-6	Phys-3	2023-04-29	45.8	177.4	174.4	34.2	31.4
2022-12-15	Comp Detailed US	14827227	Finalized	present	1	Sono-8	Phys-5	2023-05-02	46.9	182.8	180.8	33.3	30.2
2022-12-15	Follow up US	14797649	Finalized	present	1	Sono-8	Phys-5	2023-02-06	84.3	314.9	312.9	63.6	57.9
2022-12-15	Follow up US	14439350	Finalized	present	1	Sono-5	Phys-2	2023-02-03	78.1	289.4	292.4	60.4	58.4
2022-12-15	Follow up US	14398859	Finalized	present	1	Sono-3	Phys-2	2023-01-17	79.3	299.6	302.6	62.5	53.1
2022-12-16	Follow up US	14425067	Finalized	present	1	Sono-4	Phys-2	2023-03-08	68.9	266.6	263.6	50.9	47.4
2022-12-16	Comp Detailed US	14734737	Finalized	present	1	Sono-6	Phys-4	2023-04-18	52	198.7	195.7	38	35.1
2022-12-16	Follow up US	14806252	Finalized	present	1	Sono-8	Phys-5	2023-03-03	70.6	270	272	49.2	43.2
2022-12-19	Follow up US	14549144	Finalized	present	1	Sono-6	Phys-4	2023-02-13	84.1	303.4	302.4	58.8	54.2
2022-12-19	Follow up US	14709818	Finalized	present	1	Sono-6	Phys-4	2022-12-29	100.3	352	352	71.7	62.6
2022-12-19	Follow up US	14457760	Finalized	present	1	Sono-3	Phys-1	2023-03-02	74	276	278	57.7	48.8
2022-12-19	Comp Detailed US	14657721	Finalized	present	1	Sono-6	Phys-4	2023-05-14	43.8	163	166	31.4	31.2
2022-12-19	Follow up US	14450475	Finalized	present	1	Sono-3	Phys-2	2023-03-09	73.5	275.5	278.5	57.2	50.6
2022-12-20	Fetal Echo	14617337	Finalized	present	1	Sono-6	Phys-4	2023-04-16	60.7	222.4	224.4	39.6	39.4
2022-12-20	Comp Basic US	14765164	Finalized	present	1	Sono-3	Phys-1	2022-12-31	87.3	324.3	325.3	73.2	59.7
2022-12-20	Follow up US	15053735	Finalized	present	1	Sono-1	Phys-2	2023-02-16	82.1	306.3	308.3	60.7	53.8
2022-12-21	Follow up US	15086859	Finalized	present	1	Sono-1	Phys-1	2023-02-25	71.5	260.3	257.3	55.7	49.7
2022-12-22	Comp Detailed US	14542746	Finalized	present	1	Sono-2	Phys-1	2023-05-11	46.7	173	173	31.6	30.2
2022-12-22	Comp Detailed US	14753340	Finalized	present	1	Sono-1	Phys-1	2023-05-03	48.7	175	174	32.5	30.4
2022-12-27	Comp Detailed US	15106031	Finalized	present	1	Sono-6	Phys-1	2023-02-27	79.8	290.4	287.4	59.5	56.1
2022-12-27	Follow up US	15156186	Finalized	present	2	Sono-1	Phys-1	2023-02-07	79.9	299.3	301.3	56	52.6
2022-12-28	Follow up US	14365254	Finalized	present	1	Sono-6	Phys-4	2023-03-13	71.8	277.1	276.1	54.4	48.2
2022-12-28	Comp Detailed US	14953124	Finalized	present	1	Sono-3	Phys-1	2023-01-23	90.8	323.3	323.3	71.3	62.7
2022-12-28	Follow up US	14569512	Finalized	present	1	Sono-2	Phys-2	2023-04-13	64.9	226.9	226.9	48.3	42.7
2022-12-28	Comp Detailed US	14660175	Finalized	present	1	Sono-3	Phys-1	2023-05-16	46.2	167.7	169.7	33.7	32.2
2022-12-30	Follow up US	14904801	Finalized	present	1	Sono-6	Phys-2	2023-02-20	77.4	289.3	287.3	58.7	51
2022-12-30	Follow up US	14824774	Finalized	present	1	Sono-5	Phys-4	2023-02-06	80.6	298	301	59.5	49.6
2022-12-30	Follow up US	14774672	Finalized	present	1	Sono-4	Phys-4	2023-01-06	99.3	354.7	356.7	74.5	65.7
